# Supplementary material for: Gene expression models based on a reference laboratory strain are poor predictors of Mycobacterium tuberculosis complex transcriptional diversity
Source: Sci Rep. 2018 Feb 28;8:3813. doi: 10.1038/s41598-018-22237-5 (PMC5830583; doi:10.1038/s41598-018-22237-5)
Supplement: Supplementary file 2 — Supplementary Tables 1–6 [file 41598_2018_22237_MOESM2_ESM.xlsx]

## Sheet: Index
Supplementary tables

## Sheet: S1
S1: Comparison of mean centralities and descriptive statistics between the TFOE derived network and the new proposed one.
Network	Number of nodes	Number of edges	Clustering coefficient	Network diameter	Shortest paths	Characteristic path length	Mean closeness	Mean radiality	Mean betweenness	Mean eccentricity
TFOE derived network	2843	9142	0.065	12	114080 (1%)	3996	1.35e-07	3.95	120.2	5
Network based on validated interactions	1102	3396	0.004	3	4352 (0%)	1239	8.27e-07	6.54	0.945	6.15

## Sheet: S2
S2: Regulatory network obtained from statistically validated interactions.
TF	Target	Coefficient
Rv0019c	Rv2278	4.9067923165218
Rv0020c	Rv3202c	-2.1710840454128
Rv0022c	Rv0024	-0.661772619440389
Rv0022c	Rv0026	-3.17795510146892
Rv0022c	Rv0027	4.70355164478569
Rv0022c	Rv0028	5.10780297260261
Rv0022c	Rv0029	1.81567335117491
Rv0022c	Rv0030	-3.25897402598593
Rv0022c	Rv0031	3.47173351972263
Rv0022c	Rv0040c	-9.83135666437643
Rv0022c	Rv0063	3.13407392563809
Rv0022c	Rv0071	-6.21291636382212
Rv0022c	Rv0107c	-1.43159044558119
Rv0022c	Rv0111	-0.685759865278011
Rv0022c	Rv0112	6.92603862355221
Rv0022c	Rv0128	2.83446142060363
Rv0022c	Rv0143c	-6.7310370371141
Rv0022c	Rv0155	3.29095245568959
Rv0022c	Rv0209	2.02487950784259
Rv0022c	Rv0210	12.2707655129418
Rv0022c	Rv0237	0.270281777732395
Rv0022c	Rv0245	3.24125104352512
Rv0022c	Rv0263c	2.48978276648567
Rv0022c	Rv0303	-2.11286519334215
Rv0022c	Rv0381c	-0.108658342657944
Rv0022c	Rv0383c	-4.33009818351778
Rv0022c	Rv0391	4.75387873544892
Rv0022c	Rv0519c	-8.36623992110131
Rv0022c	Rv0521	-1.51235373635217
Rv0022c	Rv0597c	0.730140780082646
Rv0022c	Rv0598c	-3.10442644349755
Rv0022c	Rv0654	-5.92717679653292
Rv0022c	Rv0688	1.44118398527786
Rv0022c	Rv0739	0.423655756237101
Rv0022c	Rv0849	-5.4350733241557
Rv0022c	Rv0850	1.54388128843825
Rv0022c	Rv0867c	-10.9140031199927
Rv0022c	Rv0883c	-0.511767113174284
Rv0022c	Rv0885	-0.554417579594846
Rv0022c	Rv0886	-0.0979713313076975
Rv0022c	Rv0888	-1.21372446714816
Rv0022c	Rv0937c	4.69742085406477
Rv0022c	Rv0961	-2.26943588140705
Rv0022c	Rv0963c	1.90281039933969
Rv0022c	Rv0964c	6.98729430741156
Rv0022c	Rv0965c	2.7959833982253
Rv0022c	Rv0996	3.19096557289207
Rv0022c	Rv0997	-4.83526187092568
Rv0022c	Rv1003	1.1946989831726
Rv0022c	Rv1044	1.08142951211359
Rv0022c	Rv1054	-0.108606926933938
Rv0022c	Rv1096	-3.10328839415887
Rv0022c	Rv1136	-2.72922378125945
Rv0022c	Rv1139c	10.5566234056556
Rv0022c	Rv1157c	-3.87229028109781
Rv0022c	Rv1158c	-1.76588777910523
Rv0022c	Rv1220c	4.12068949226068
Rv0022c	Rv1228	-0.70909949473491
Rv0022c	Rv1251c	-13.3514639027739
Rv0022c	Rv1252c	-1.82450120349369
Rv0022c	Rv1258c	-9.12663799345219
Rv0022c	Rv1270c	1.91232917040347
Rv0022c	Rv1285	4.89183426431269
Rv0022c	Rv1413	1.44744439748152
Rv0022c	Rv1425	-3.77837995618057
Rv0022c	Rv1459c	2.2594487379433
Rv0022c	Rv1469	-6.89834123091555
Rv0022c	Rv1473	-3.64547274887413
Rv0022c	Rv1477	1.20493008560106
Rv0022c	Rv1478	-4.26618564966652
Rv0022c	Rv1527c	1.30746895159029
Rv0022c	Rv1541c	-9.48542599242435
Rv0022c	Rv1566c	-7.02626563735437
Rv0022c	Rv1665	-3.61228171648448
Rv0022c	Rv1697	-9.39374875623153
Rv0022c	Rv1698	-15.4126813369317
Rv0022c	Rv1774	1.75196818458319
Rv0022c	Rv1905c	0.226692970748781
Rv0022c	Rv1906c	3.28572068239054
Rv0022c	Rv1910c	-9.95163672446524
Rv0022c	Rv1922	6.89852472097357
Rv0022c	Rv1949c	0.742536499488511
Rv0022c	Rv1951c	0.978683784504504
Rv0022c	Rv1955	-4.3049892496395
Rv0022c	Rv2003c	7.72308772090692
Rv0022c	Rv2004c	7.61851921414713
Rv0022c	Rv2019	7.6551995152447
Rv0022c	Rv2025c	-2.1196988588153
Rv0022c	Rv2033c	-5.6168500551918
Rv0022c	Rv2076c	14.9107148038672
Rv0022c	Rv2077A	13.0037115094601
Rv0022c	Rv2077c	5.27141647399357
Rv0022c	Rv2078	6.17312431571652
Rv0022c	Rv2079	6.46474410875011
Rv0022c	Rv2082	3.51471448790963
Rv0022c	Rv2083	4.9742251804933
Rv0022c	Rv2084	3.95772978259452
Rv0022c	Rv2086	0.443086807815
Rv0022c	Rv2087	0.310443968085843
Rv0022c	Rv2088	2.88375330783256
Rv0022c	Rv2119	-0.0188666987500927
Rv0022c	Rv2133c	16.4065899932203
Rv0022c	Rv2150c	-4.53086710133523
Rv0022c	Rv2163c	-5.18465543422548
Rv0022c	Rv2164c	-0.0241486172064118
Rv0022c	Rv2165c	-0.339050759399144
Rv0022c	Rv2166c	-10.4440633281885
Rv0022c	Rv2250A	-6.15991419172266
Rv0022c	Rv2251	-5.93932285195122
Rv0022c	Rv2253	3.43383060332442
Rv0022c	Rv2262c	-1.39524990005016
Rv0022c	Rv2266	5.4867633420862
Rv0022c	Rv2341	-2.37972737242734
Rv0022c	Rv2349c	-6.22144287609465
Rv0022c	Rv2350c	-23.8398310568148
Rv0022c	Rv2351c	3.26144760750135
Rv0022c	Rv2439c	-2.56702573549648
Rv0022c	Rv2469c	1.64964907739092
Rv0022c	Rv2470	-2.27280657937486
Rv0022c	Rv2471	0.95731472543499
Rv0022c	Rv2489c	4.41579066211629
Rv0022c	Rv2514c	8.88078178182778
Rv0022c	Rv2515c	0.59529061843161
Rv0022c	Rv2525c	-4.64456208643579
Rv0022c	Rv2542	7.4268201226091
Rv0022c	Rv2543	-2.87220249006858
Rv0022c	Rv2544	9.59453275589697
Rv0022c	Rv2545	2.43050839099453
Rv0022c	Rv2594c	-1.05501623331059
Rv0022c	Rv2599	5.87125752716938
Rv0022c	Rv2629	-2.17228395998228
Rv0022c	Rv2631	2.81532079777771
Rv0022c	Rv2633c	-4.19932364992402
Rv0022c	Rv2707	5.88522062798101
Rv0022c	Rv2721c	-13.6892485721057
Rv0022c	Rv2736c	-3.70012196953734
Rv0022c	Rv2737c	-10.1148700703677
Rv0022c	Rv2796c	0.323026187652161
Rv0022c	Rv2797c	-1.08199483667562
Rv0022c	Rv2798c	1.8418121095437
Rv0022c	Rv2800	-5.00749105475375
Rv0022c	Rv2856	7.48667125030762
Rv0022c	Rv2864c	-0.107506526733565
Rv0022c	Rv2891	4.3511970965277
Rv0022c	Rv2894c	-2.17556463594653
Rv0022c	Rv2896c	0.239630290529464
Rv0022c	Rv3005c	-1.3104511798375
Rv0022c	Rv3031	4.45810870830596
Rv0022c	Rv3032	0.437115535497675
Rv0022c	Rv3070	4.94891703416657
Rv0022c	Rv3073c	0.179348401859086
Rv0022c	Rv3196	-3.62687039321625
Rv0022c	Rv3198c	2.64466387214769
Rv0022c	Rv3201c	-4.98234357315961
Rv0022c	Rv3202c	1.48110837086608
Rv0022c	Rv3209	-6.70609816225113
Rv0022c	Rv3235	0.231410583598888
Rv0022c	Rv3251c	1.69337610103262
Rv0022c	Rv3310	-14.0574503133668
Rv0022c	Rv3311	1.52589098426194
Rv0022c	Rv3330	-17.791316937416
Rv0022c	Rv3331	-0.238412926085227
Rv0022c	Rv3353c	-12.9269770580567
Rv0022c	Rv3390	3.82875313989052
Rv0022c	Rv3392c	3.98839155494502
Rv0022c	Rv3439c	-1.090710297615
Rv0022c	Rv3440c	-0.715051432320205
Rv0022c	Rv3441c	-0.0751137619164206
Rv0022c	Rv3444c	12.4053707070366
Rv0022c	Rv3445c	-12.8019969583696
Rv0022c	Rv3446c	6.10309182740805
Rv0022c	Rv3447c	6.75558286516385
Rv0022c	Rv3448	7.31699659060835
Rv0022c	Rv3449	8.46956521293455
Rv0022c	Rv3450c	1.67176655170298
Rv0022c	Rv3451	5.8737913533122
Rv0022c	Rv3487c	1.25363156979523
Rv0022c	Rv3498c	-2.72296870006663
Rv0022c	Rv3517	-7.19721415033484
Rv0022c	Rv3554	-4.70520871027538
Rv0022c	Rv3573c	2.91001287712242
Rv0022c	Rv3587c	-2.74882583728817
Rv0022c	Rv3590c	-0.131376824353446
Rv0022c	Rv3654c	-3.12344103873541
Rv0022c	Rv3655c	2.56627748695928
Rv0022c	Rv3656c	10.492520611313
Rv0022c	Rv3657c	7.35156423956485
Rv0022c	Rv3658c	7.61811670257779
Rv0022c	Rv3705c	7.36482648118332
Rv0022c	Rv3711c	-4.44327923488489
Rv0022c	Rv3797	19.9164378095548
Rv0022c	Rv3810	-6.03588077790058
Rv0022c	Rv3822	-2.58064051646137
Rv0022c	Rv3825c	-5.19084375778431
Rv0022c	Rv3850	1.07472408899344
Rv0022c	Rv3884c	4.76517320287654
Rv0022c	Rv3885c	4.55078597647563
Rv0022c	Rv3886c	6.45806768065237
Rv0022c	Rv3887c	3.82915128428389
Rv0022c	Rv3888c	2.98181278444763
Rv0022c	Rv3889c	4.1122802973436
Rv0022c	Rv3892c	16.3423744871297
Rv0022c	Rv3893c	0.0573416089903435
Rv0022c	Rv3894c	7.88431682865284
Rv0022c	Rv3895c	3.27785714866447
Rv0022c	Rv3896c	8.41904210158836
Rv0022c	Rv3898c	0.468232952996767
Rv0022c	Rv3902c	25.581856999164
Rv0022c	Rv3903c	5.37733277592737
Rv0022c	Rv3904c	4.49025650905496
Rv0022c	Rv3905c	-3.58539454496104
Rv0022c	Rv3906c	2.1321375925247
Rv0023	Rv0001	4.55423158790662
Rv0023	Rv0004	2.75501304932105
Rv0023	Rv0012	-1.71876942659888
Rv0023	Rv0024	10.1263198894391
Rv0023	Rv0026	4.78584206327645
Rv0023	Rv0027	7.31676945288892
Rv0023	Rv0032	0.888508876765692
Rv0023	Rv0035	-1.74301675204115
Rv0023	Rv0057	-2.84849729398718
Rv0023	Rv0077c	-2.05006554599627
Rv0023	Rv0085	-10.3065663013304
Rv0023	Rv0086	-4.52084485817182
Rv0023	Rv0087	-2.28953539883834
Rv0023	Rv0090	0.202495639737861
Rv0023	Rv0093c	-0.790202984893941
Rv0023	Rv0111	3.52726491147825
Rv0023	Rv0119	1.31427918066623
Rv0023	Rv0137c	3.40665820236282
Rv0023	Rv0139	6.78666891453537
Rv0023	Rv0140	1.63066972661006
Rv0023	Rv0199	-4.4202090388463
Rv0023	Rv0262c	-6.48590926533702
Rv0023	Rv0263c	-6.74470110588105
Rv0023	Rv0264c	-4.93323698300378
Rv0023	Rv0274	1.62237645824733
Rv0023	Rv0284	2.11723140573924
Rv0023	Rv0285	1.6973280548786
Rv0023	Rv0286	3.75303763485663
Rv0023	Rv0289	3.84688861620404
Rv0023	Rv0292	1.0856801203091
Rv0023	Rv0303	2.50379237546783
Rv0023	Rv0392c	5.64313334652189
Rv0023	Rv0404	19.6473614214527
Rv0023	Rv0409	-7.42976516181074
Rv0023	Rv0410c	0.78092489526211
Rv0023	Rv0435c	1.84677086902815
Rv0023	Rv0439c	2.02597908323679
Rv0023	Rv0465c	2.33910191820963
Rv0023	Rv0467	1.64069392202957
Rv0023	Rv0492A	0.962502792138011
Rv0023	Rv0521	4.72276838367957
Rv0023	Rv0578c	-0.204377459090513
Rv0023	Rv0579	-0.499089673927355
Rv0023	Rv0597c	0.45278685861209
Rv0023	Rv0604	0.936297200537437
Rv0023	Rv0616c	1.48269604397559
Rv0023	Rv0651	-6.81355344837374
Rv0023	Rv0654	6.26252517668224
Rv0023	Rv0676c	3.86068304190385
Rv0023	Rv0696	0.749779315372261
Rv0023	Rv0739	-0.921106446178766
Rv0023	Rv0753c	5.62482382542131
Rv0023	Rv0765c	5.13999243966034
Rv0023	Rv0770	8.27185142441604
Rv0023	Rv0806c	3.25256985937131
Rv0023	Rv0830	1.80657082978404
Rv0023	Rv0848	5.56088859889521
Rv0023	Rv0854	1.19519820474466
Rv0023	Rv0885	-4.60139764661458
Rv0023	Rv0905	0.304955882360005
Rv0023	Rv0908	-1.58000133380679
Rv0023	Rv0935	4.96134139049597
Rv0023	Rv0936	6.36056655901687
Rv0023	Rv0940c	-4.91314669635792
Rv0023	Rv0961	2.59074783486468
Rv0023	Rv0968	-4.7620277501702
Rv0023	Rv0985c	-7.77569055506051
Rv0023	Rv1000c	-0.82173706093989
Rv0023	Rv1014c	6.07498488734402
Rv0023	Rv1030	12.9779568194559
Rv0023	Rv1052	1.48045489354006
Rv0023	Rv1056	1.24865936661422
Rv0023	Rv1084	2.79730502711304
Rv0023	Rv1136	-4.43325403223011
Rv0023	Rv1159	0.393057676558376
Rv0023	Rv1171	-3.20220986076969
Rv0023	Rv1183	4.38160872829129
Rv0023	Rv1187	1.79518127056618
Rv0023	Rv1251c	3.33703651087905
Rv0023	Rv1257c	-0.706331658432705
Rv0023	Rv1258c	0.568266896474456
Rv0023	Rv1259	4.28644142325163
Rv0023	Rv1269c	7.28165528310584
Rv0023	Rv1270c	3.92680014494653
Rv0023	Rv1285	1.23998701811138
Rv0023	Rv1286	5.95480263480114
Rv0023	Rv1288	-0.805098604001663
Rv0023	Rv1317c	-8.75805713801836
Rv0023	Rv1365c	-0.281782655484938
Rv0023	Rv1378c	0.83015601073193
Rv0023	Rv1405c	-1.45012719103356
Rv0023	Rv1413	1.10535946712736
Rv0023	Rv1414	0.239758088723711
Rv0023	Rv1445c	-0.428961610553169
Rv0023	Rv1446c	1.38815406447451
Rv0023	Rv1447c	-0.603034168453628
Rv0023	Rv1471	5.88706534386357
Rv0023	Rv1473	-3.11410501283285
Rv0023	Rv1476	1.08604421308305
Rv0023	Rv1526c	6.25158571638694
Rv0023	Rv1527c	0.00641519456998289
Rv0023	Rv1613	-0.121923186661789
Rv0023	Rv1614	0.909435553009456
Rv0023	Rv1639c	1.42265115261938
Rv0023	Rv1646	-3.66824201043255
Rv0023	Rv1652	-4.10130650284103
Rv0023	Rv1661	-0.0953526848010434
Rv0023	Rv1662	2.23874094100354
Rv0023	Rv1663	1.37046385846741
Rv0023	Rv1664	2.61374252989322
Rv0023	Rv1665	-0.155399606356032
Rv0023	Rv1696	1.63710455842615
Rv0023	Rv1714	7.07787911042804
Rv0023	Rv1720c	2.96340925978044
Rv0023	Rv1721c	0.564113081830628
Rv0023	Rv1745c	-5.97312829551285
Rv0023	Rv1752	2.7401702294499
Rv0023	Rv1760	4.40132614667306
Rv0023	Rv1801	5.98244712636353
Rv0023	Rv1804c	1.55218358197892
Rv0023	Rv1808	-5.76014669508101
Rv0023	Rv1811	0.750503747589167
Rv0023	Rv1825	2.96665996489529
Rv0023	Rv1852	-4.67291687396954
Rv0023	Rv1854c	-1.91592758245667
Rv0023	Rv1868	2.89802147848619
Rv0023	Rv1894c	-5.60533925322718
Rv0023	Rv1910c	-1.53458575656091
Rv0023	Rv1918c	-3.61089563236212
Rv0023	Rv1928c	-2.49754321777613
Rv0023	Rv1951c	-1.10679899556583
Rv0023	Rv1954c	6.10453412909282
Rv0023	Rv1955	12.6079719834009
Rv0023	Rv1958c	-0.851780374986199
Rv0023	Rv1959c	5.74926595540583
Rv0023	Rv1977	-3.83717646842194
Rv0023	Rv1986	-12.7958307429112
Rv0023	Rv1988	0.0965341753524381
Rv0023	Rv1995	0.537669570231281
Rv0023	Rv1998c	-5.70013226035458
Rv0023	Rv2019	1.46932464262521
Rv0023	Rv2023c	7.92150617121401
Rv0023	Rv2025c	2.77759357363248
Rv0023	Rv2035	0.674171282776329
Rv0023	Rv2036	-1.99489086706205
Rv0023	Rv2062c	-11.7448126192969
Rv0023	Rv2063	0.395981988373299
Rv0023	Rv2077A	10.3008434700251
Rv0023	Rv2078	7.90501470110515
Rv0023	Rv2083	-6.31122353413711
Rv0023	Rv2084	2.83648471101358
Rv0023	Rv2117	-1.66007367994244
Rv0023	Rv2142c	8.05631516980687
Rv0023	Rv2155c	0.969470925991614
Rv0023	Rv2174	4.29286139328625
Rv0023	Rv2208	2.47405487420618
Rv0023	Rv2228c	-3.67331830101592
Rv0023	Rv2246	1.69921748447761
Rv0023	Rv2250A	3.75326623708904
Rv0023	Rv2253	-1.24935986609308
Rv0023	Rv2254c	-5.6246398425849
Rv0023	Rv2266	1.07713291699325
Rv0023	Rv2301	-1.88107491468989
Rv0023	Rv2304c	0.324000325760606
Rv0023	Rv2305	-8.32243427660754
Rv0023	Rv2307c	0.27682821345238
Rv0023	Rv2319c	2.24615117857607
Rv0023	Rv2320c	19.0934874092974
Rv0023	Rv2321c	17.5479093041042
Rv0023	Rv2328	5.67304528500121
Rv0023	Rv2337c	1.20884039868279
Rv0023	Rv2339	3.10218285486287
Rv0023	Rv2341	-0.885783920999025
Rv0023	Rv2349c	1.43471735358264
Rv0023	Rv2409c	9.01769562020142
Rv0023	Rv2415c	1.80559057408065
Rv0023	Rv2416c	-1.28087780259876
Rv0023	Rv2417c	2.81952619066822
Rv0023	Rv2434c	14.528030842225
Rv0023	Rv2466c	-2.89058126208329
Rv0023	Rv2489c	-2.12712391211379
Rv0023	Rv2502c	4.31846350929006
Rv0023	Rv2504c	0.791354087212025
Rv0023	Rv2514c	-6.94374312605061
Rv0023	Rv2515c	0.197627008299104
Rv0023	Rv2524c	1.95752778189819
Rv0023	Rv2545	6.3214006474361
Rv0023	Rv2558	-2.30488381726352
Rv0023	Rv2566	11.3465332991989
Rv0023	Rv2570	1.40113816747632
Rv0023	Rv2579	0.60164995701986
Rv0023	Rv2599	3.42291015853964
Rv0023	Rv2600	3.64463994350022
Rv0023	Rv2621c	1.86272761975811
Rv0023	Rv2629	2.38502046992411
Rv0023	Rv2632c	-1.48680161267399
Rv0023	Rv2636	2.34100120968062
Rv0023	Rv2667	-2.08991109282261
Rv0023	Rv2668	-2.83770204021489
Rv0023	Rv2669	1.4872898580023
Rv0023	Rv2678c	-0.0494362591528484
Rv0023	Rv2683	-0.778441874413055
Rv0023	Rv2707	4.24368917821175
Rv0023	Rv2719c	-2.27322706153745
Rv0023	Rv2724c	1.97984252346342
Rv0023	Rv2725c	-0.88296781004127
Rv0023	Rv2736c	2.77123115566109
Rv0023	Rv2739c	0.505044383853335
Rv0023	Rv2756c	3.2627010858301
Rv0023	Rv2822c	10.4004423554889
Rv0023	Rv2823c	2.62194806724664
Rv0023	Rv2824c	-4.68724944581638
Rv0023	Rv2831	2.11296793713318
Rv0023	Rv2836c	-0.0757869377470182
Rv0023	Rv2858c	0.454799155800326
Rv0023	Rv2862c	2.85049262456599
Rv0023	Rv2907c	-1.58526731209219
Rv0023	Rv2935	0.827502257326495
Rv0023	Rv2966c	4.04511455573358
Rv0023	Rv2967c	1.55093410803883
Rv0023	Rv2990c	2.49276692910328
Rv0023	Rv3013	2.04410722743094
Rv0023	Rv3016	11.7593803299087
Rv0023	Rv3031	1.2666032444683
Rv0023	Rv3032	-0.376723721852902
Rv0023	Rv3033	1.39311307580779
Rv0023	Rv3070	2.04223669019899
Rv0023	Rv3073c	1.35465135533955
Rv0023	Rv3163c	0.281720814215114
Rv0023	Rv3182	-2.00888407884341
Rv0023	Rv3200c	0.33350098507481
Rv0023	Rv3201c	7.34466621140261
Rv0023	Rv3262	3.53213941033252
Rv0023	Rv3282	2.99114191984065
Rv0023	Rv3288c	1.51203583999468
Rv0023	Rv3290c	-3.58805881069687
Rv0023	Rv3293	1.29080486931775
Rv0023	Rv3296	0.630137358300406
Rv0023	Rv3353c	-1.87869521127988
Rv0023	Rv3360	2.71907858694312
Rv0023	Rv3365c	2.30847189856881
Rv0023	Rv3371	1.78186546144837
Rv0023	Rv3390	4.56923248724026
Rv0023	Rv3392c	0.596622442510786
Rv0023	Rv3394c	-3.15034139243188
Rv0023	Rv3395c	3.74301907732982
Rv0023	Rv3399	0.164183001961465
Rv0023	Rv3406	-5.82962948594045
Rv0023	Rv3422c	-0.362295895085138
Rv0023	Rv3431c	3.42402524192051
Rv0023	Rv3433c	3.27470373835254
Rv0023	Rv3451	4.17386632435759
Rv0023	Rv3452	0.223161761834524
Rv0023	Rv3496c	2.72826998010943
Rv0023	Rv3498c	1.43455337268439
Rv0023	Rv3502c	2.3248324940492
Rv0023	Rv3515c	7.86430383769212
Rv0023	Rv3527	2.82052023711666
Rv0023	Rv3535c	4.77739610031344
Rv0023	Rv3536c	-4.83539892128164
Rv0023	Rv3537	2.5257736005536
Rv0023	Rv3570c	5.34058344149454
Rv0023	Rv3572	4.24093118394522
Rv0023	Rv3603c	0.268472903505387
Rv0023	Rv3606c	-0.0664474574859267
Rv0023	Rv3608c	-0.0647477876379284
Rv0023	Rv3630	-0.319992563622272
Rv0023	Rv3631	7.86820364700756
Rv0023	Rv3651	-0.894684244879366
Rv0023	Rv3664c	1.88951637118128
Rv0023	Rv3665c	3.74971248823704
Rv0023	Rv3691	2.20491592059451
Rv0023	Rv3743c	-6.20304961723211
Rv0023	Rv3744	-1.99334859936337
Rv0023	Rv3766	4.58769978655815
Rv0023	Rv3775	3.33186369826139
Rv0023	Rv3776	0.372065529608448
Rv0023	Rv3792	5.03892386115754
Rv0023	Rv3793	2.51446271116945
Rv0023	Rv3794	2.34419606051774
Rv0023	Rv3795	4.24658017340819
Rv0023	Rv3797	-2.59516829439919
Rv0023	Rv3800c	0.553917831538625
Rv0023	Rv3824c	3.39727102562135
Rv0023	Rv3871	2.99624348480725
Rv0023	Rv3882c	1.24208278182395
Rv0023	Rv3892c	-5.16010912503448
Rv0023	Rv3893c	0.923341219094291
Rv0023	Rv3894c	-1.36897702839865
Rv0023	Rv3895c	0.704853491907007
Rv0023	Rv3898c	5.28457652793893
Rv0023	Rv3902c	3.80494155667576
Rv0023	Rv3920c	0.585029037541705
Rv0023	Rvnt24	-2.18980708062799
Rv0042c	Rv3202c	-17.2418345679173
Rv0042c	Rv3654c	-8.62115868855832
Rv0043c	Rv0852	3.02452034190639
Rv0043c	Rv0893c	9.05016366911616
Rv0043c	Rv1955	15.5507730770773
Rv0043c	Rv2253	-17.3734757245543
Rv0043c	Rv2254c	5.93229759841286
Rv0043c	Rv2255c	5.76234329132639
Rv0043c	Rv2337c	8.79276589354284
Rv0043c	Rv2338c	18.3129551751035
Rv0043c	Rv2434c	2.40256121696298
Rv0043c	Rv2864c	11.4958019351872
Rv0043c	Rv3353c	1.58758060147873
Rv0047c	Rv1489A	4.06168753128674
Rv0047c	Rv1965	-5.94871783230629
Rv0047c	Rv1966	-6.32245201265662
Rv0047c	Rv1968	-2.51089452239097
Rv0047c	Rv1971	-3.50276399370869
Rv0047c	Rv2057c	-4.971902809659
Rv0047c	Rv2548	4.16656119024024
Rv0047c	Rv2990c	8.81658886652506
Rv0047c	Rv3655c	1.32125136207814
Rv0047c	Rv3905c	1.4074909625612
Rv0054	Rv0279c	-13.5657251720244
Rv0054	Rv0746	-13.9428249125926
Rv0054	Rv0747	-7.11186948111098
Rv0054	Rv1067c	-16.0357797629297
Rv0054	Rv1068c	-26.9341800410122
Rv0054	Rv1450c	-5.25491351845755
Rv0054	Rv3202c	5.45030355848625
Rv0054	Rv3344c	-4.99840128591025
Rv0054	Rv3345c	-9.69947630082742
Rv0054	Rv3346c	-11.0095605295656
Rv0054	Rv3388	-18.2109599149524
Rv0054	Rv3517	-1.12300267456167
Rv0078	Rv0077c	-3.94121345245067
Rv0078	Rv0085	2.7825385353489
Rv0078	Rv0086	-0.937013058376357
Rv0078	Rv0597c	0.0614311283510915
Rv0078	Rv0598c	-1.61361203314898
Rv0078	Rv1527c	-2.17903185049442
Rv0078	Rv1714	-0.454237273670265
Rv0078	Rv2057c	4.72621998805519
Rv0078	Rv2633c	-0.352023685202349
Rv0078	Rv2646	-1.56306470345593
Rv0078	Rv2666	-0.0362323880929934
Rv0078	Rv2990c	2.53989564692058
Rv0078	Rv3201c	-1.76333325870686
Rv0078	Rv3202c	2.61635626581665
Rv0078	Rv3395c	-3.21793303601275
Rv0078	Rv3439c	1.29382040308014
Rv0078	Rv3555c	-1.03839045271227
Rv0081	Rv0063	-3.06462782515675
Rv0081	Rv0077c	0.18762943619146
Rv0081	Rv0082	1.43713616398852
Rv0081	Rv0084	7.46458065716121
Rv0081	Rv0085	7.84221202647539
Rv0081	Rv0086	5.64906690748012
Rv0081	Rv0087	3.92921180916923
Rv0081	Rv0088	7.91171761989738
Rv0081	Rv0107c	0.256833611626994
Rv0081	Rv0109	4.34458423780301
Rv0081	Rv0111	-4.00843637280711
Rv0081	Rv0112	1.7264800479942
Rv0081	Rv0118c	1.49142875989399
Rv0081	Rv0119	1.47625940329678
Rv0081	Rv0155	-2.69636592355815
Rv0081	Rv0209	2.69812166358785
Rv0081	Rv0237	0.311499056716708
Rv0081	Rv0279c	9.46529152351446
Rv0081	Rv0342	-4.06974261418278
Rv0081	Rv0392c	-2.92007075408969
Rv0081	Rv0430	-2.53145921003503
Rv0081	Rv0467	2.06257186647485
Rv0081	Rv0492A	2.99662853719678
Rv0081	Rv0519c	-2.15385615615279
Rv0081	Rv0551c	-1.19683759010043
Rv0081	Rv0578c	-0.163414132760978
Rv0081	Rv0654	-4.89828252107459
Rv0081	Rv0696	-2.11377493452602
Rv0081	Rv0747	8.99653477747513
Rv0081	Rv0768	2.99832127502663
Rv0081	Rv0806c	4.68386878795319
Rv0081	Rv0837c	2.59163721315475
Rv0081	Rv0848	-0.00143893171033705
Rv0081	Rv0852	3.18239172763799
Rv0081	Rv0854	-3.71510808429986
Rv0081	Rv0855	-4.66572410132798
Rv0081	Rv0859	1.78480423133284
Rv0081	Rv0860	0.290537684741223
Rv0081	Rv0883c	-1.22386040054869
Rv0081	Rv0885	-8.67388296943555
Rv0081	Rv0886	-10.6071566605941
Rv0081	Rv0917	-0.269596322560061
Rv0081	Rv0968	-2.06629543767728
Rv0081	Rv1032c	0.14705713830965
Rv0081	Rv1033c	0.810440083133835
Rv0081	Rv1044	7.16337241465729
Rv0081	Rv1068c	8.88513740297401
Rv0081	Rv1075c	-0.0826148645007254
Rv0081	Rv1125	0.0756313087955447
Rv0081	Rv1132	0.602219018427146
Rv0081	Rv1157c	0.648681321898153
Rv0081	Rv1158c	1.14409174228823
Rv0081	Rv1170	0.813708280903424
Rv0081	Rv1171	-1.11341887412301
Rv0081	Rv1181	1.05907268002777
Rv0081	Rv1182	2.87830046594654
Rv0081	Rv1183	4.53510982762711
Rv0081	Rv1188	-0.207854590268708
Rv0081	Rv1213	-0.595581921109973
Rv0081	Rv1220c	-2.57217618468608
Rv0081	Rv1251c	-0.393364397433925
Rv0081	Rv1252c	-2.81228187871568
Rv0081	Rv1257c	0.299002980524801
Rv0081	Rv1258c	1.60093933595958
Rv0081	Rv1270c	-4.11437610347147
Rv0081	Rv1285	-1.49905204226904
Rv0081	Rv1286	-0.464545765939241
Rv0081	Rv1325c	6.0050608969421
Rv0081	Rv1344	-2.08658944191927
Rv0081	Rv1365c	-0.65607526834304
Rv0081	Rv1393c	0.115893766618073
Rv0081	Rv1425	5.37663572601715
Rv0081	Rv1441c	-0.224715690655682
Rv0081	Rv1450c	8.84319578914035
Rv0081	Rv1452c	3.92925644602403
Rv0081	Rv1527c	-1.61362343639055
Rv0081	Rv1646	1.54475310206848
Rv0081	Rv1672c	3.37002298286897
Rv0081	Rv1697	1.1226375199101
Rv0081	Rv1698	5.22854680829864
Rv0081	Rv1752	2.52586162320243
Rv0081	Rv1760	-2.85209997470262
Rv0081	Rv1768	1.58248432790508
Rv0081	Rv1774	4.13989927536653
Rv0081	Rv1778c	2.76915194958696
Rv0081	Rv1818c	1.63432872897571
Rv0081	Rv1936	-3.46101677901854
Rv0081	Rv1937	0.942871418373943
Rv0081	Rv1951c	-0.926948718442115
Rv0081	Rv1955	-9.9209720019388
Rv0081	Rv1965	-0.533792700294192
Rv0081	Rv1966	-5.90104410718736
Rv0081	Rv1968	-4.55391468221661
Rv0081	Rv1971	-2.82685859962504
Rv0081	Rv1974	-0.418355467021753
Rv0081	Rv1975	-1.17008210508303
Rv0081	Rv1988	1.58242795881911
Rv0081	Rv2033c	-13.1214008900865
Rv0081	Rv2035	-0.459606662569933
Rv0081	Rv2036	-1.60534231334597
Rv0081	Rv2074	-0.786901047643394
Rv0081	Rv2077A	1.13073185284096
Rv0081	Rv2124c	-3.23362864767754
Rv0081	Rv2150c	-5.01268823125125
Rv0081	Rv2191	-0.37125669187189
Rv0081	Rv2255c	-3.12911552505255
Rv0081	Rv2301	-1.88430606313889
Rv0081	Rv2304c	-1.97803518858405
Rv0081	Rv2337c	0.881365305376253
Rv0081	Rv2338c	-2.23810791337926
Rv0081	Rv2349c	5.03270759246489
Rv0081	Rv2350c	-0.0200470943522398
Rv0081	Rv2351c	-4.78835950565465
Rv0081	Rv2415c	-2.47529868175955
Rv0081	Rv2416c	6.25274726675403
Rv0081	Rv2459	1.11497412194067
Rv0081	Rv2469c	-0.485311814605794
Rv0081	Rv2491	8.12073427509186
Rv0081	Rv2502c	0.0339713559063783
Rv0081	Rv2503c	-2.24826050210373
Rv0081	Rv2504c	0.626359428983933
Rv0081	Rv2505c	0.207107652755917
Rv0081	Rv2526	1.39751408956577
Rv0081	Rv2557	1.26466083800733
Rv0081	Rv2579	0.722596378491529
Rv0081	Rv2633c	-2.49322970864372
Rv0081	Rv2636	-0.763049770547354
Rv0081	Rv2668	-3.25382325746182
Rv0081	Rv2680	-2.77790007140638
Rv0081	Rv2725c	-1.13393040875934
Rv0081	Rv2740	-3.21043343436811
Rv0081	Rv2822c	1.91620389551063
Rv0081	Rv2824c	1.34215831216356
Rv0081	Rv2864c	-3.83330850118941
Rv0081	Rv2894c	-1.75225793237274
Rv0081	Rv2930	0.145218831482353
Rv0081	Rv2932	0.265257149823392
Rv0081	Rv2933	0.687242387984094
Rv0081	Rv3016	-3.2393118402182
Rv0081	Rv3074	-3.80244600720199
Rv0081	Rv3075c	2.99113139478254
Rv0081	Rv3107c	1.70106973882167
Rv0081	Rv3108	-2.98974925484862
Rv0081	Rv3109	0.217319786797124
Rv0081	Rv3110	-2.13091855097965
Rv0081	Rv3111	1.64537442906108
Rv0081	Rv3112	2.45689373457344
Rv0081	Rv3113	-3.3116268329189
Rv0081	Rv3114	0.310593527165915
Rv0081	Rv3134c	0.125832605164968
Rv0081	Rv3144c	3.34829253980875
Rv0081	Rv3201c	4.88145881670128
Rv0081	Rv3209	0.575181252767001
Rv0081	Rv3237c	4.72955670991634
Rv0081	Rv3251c	1.34926957888058
Rv0081	Rv3258c	-3.90677704491171
Rv0081	Rv3268	1.2328275397523
Rv0081	Rv3288c	-2.12739882789726
Rv0081	Rv3289c	1.87548700468287
Rv0081	Rv3290c	1.06452907089736
Rv0081	Rv3310	0.482549079287434
Rv0081	Rv3330	0.214386246836288
Rv0081	Rv3331	-0.236276781222704
Rv0081	Rv3344c	12.6993218548343
Rv0081	Rv3345c	10.959995035549
Rv0081	Rv3388	13.3465737980421
Rv0081	Rv3390	-1.51602025544593
Rv0081	Rv3394c	-2.77078372291376
Rv0081	Rv3395c	-6.40563496274847
Rv0081	Rv3502c	-0.913908534767588
Rv0081	Rv3507	-0.237958480340456
Rv0081	Rv3508	-1.3172021843192
Rv0081	Rv3511	1.47582845931526
Rv0081	Rv3514	-0.220583620029254
Rv0081	Rv3517	1.73894551512973
Rv0081	Rv3529c	-1.2873094789899
Rv0081	Rv3572	3.30878944096212
Rv0081	Rv3587c	-6.00581735618153
Rv0081	Rv3705c	-5.39673721643754
Rv0081	Rv3711c	2.35458745129072
Rv0081	Rv3734c	-3.49085026087052
Rv0081	Rv3743c	1.19714907802023
Rv0081	Rv3753c	-2.77008281402261
Rv0081	Rv3824c	-2.56237157250259
Rv0081	Rv3831	-3.77728650480651
Rv0081	Rv3892c	-1.00993678778748
Rv0081	Rv3893c	0.712885120814187
Rv0081	Rv3902c	-4.69425646002188
Rv0117	Rv0118c	-4.75448225625011
Rv0117	Rv0119	5.34127530108608
Rv0135c	Rv0654	-3.2916612641307
Rv0135c	Rv1054	7.50888691613275
Rv0135c	Rv1815	10.9409522653673
Rv0135c	Rv2339	4.09656321057259
Rv0135c	Rv3016	11.7577262604311
Rv0135c	Rv3400	-3.93322625332812
Rv0158	Rv0859	-0.579879447924932
Rv0158	Rv0973c	-2.48679289186076
Rv0158	Rv1508A	3.69523844843158
Rv0158	Rv1736c	3.60548239399376
Rv0158	Rv2029c	-0.41625749983009
Rv0158	Rv2724c	-8.37530021836331
Rv0182c	Rv0911	5.76156110298626
Rv0182c	Rv2142c	-4.3568505411539
Rv0182c	Rv3013	-6.66939285884182
Rv0182c	Rv3201c	-12.2761458435559
Rv0182c	Rv3202c	2.37120447541534
Rv0195	Rv0193c	2.86845523794871
Rv0195	Rv0194	2.06642767375534
Rv0195	Rv1704c	8.45030800703256
Rv0195	Rv1736c	1.52797082407944
Rv0195	Rv2028c	0.167627339443567
Rv0195	Rv2029c	-2.06342350265478
Rv0195	Rv2625c	0.276776563875209
Rv0195	Rv3059	14.8721612862861
Rv0195	Rv3128c	0.114629467970973
Rv0195	Rv3661	2.39883826044084
Rv0195	Rv3878	-1.29085165456607
Rv0212c	Rv1033c	30.1792346351729
Rv0212c	Rv1285	-3.1842246195748
Rv0212c	Rv2397c	-1.29925877209042
Rv0212c	Rv2646	4.24379826650388
Rv0212c	Rv3738c	4.67496409252326
Rv0232	Rv0233	0.6721393394499
Rv0238	Rv0027	-9.6600493001365
Rv0238	Rv0030	1.34156484908719
Rv0238	Rv0032	-8.10369397680228
Rv0238	Rv0035	19.5032085939461
Rv0238	Rv0063	-0.288444729594161
Rv0238	Rv0112	0.209238073628207
Rv0238	Rv0128	-0.280393915752745
Rv0238	Rv0155	6.67501556135287
Rv0238	Rv0384c	0.352918303886964
Rv0238	Rv0404	0.44935824859257
Rv0238	Rv0439c	-1.32192643417387
Rv0238	Rv0465c	-14.6257475864368
Rv0238	Rv0654	-2.56326601753363
Rv0238	Rv0764c	0.680074335738169
Rv0238	Rv0766c	2.51377509291154
Rv0238	Rv0854	-2.92495267337811
Rv0238	Rv1014c	-8.44463336760858
Rv0238	Rv1031	-2.89960317999615
Rv0238	Rv1251c	5.17093807472541
Rv0238	Rv1252c	-3.47094019164355
Rv0238	Rv1269c	3.13540470305688
Rv0238	Rv1270c	0.14631041252362
Rv0238	Rv1279	-6.54025047546805
Rv0238	Rv1365c	-2.61064347290054
Rv0238	Rv1413	-3.3531531114968
Rv0238	Rv1469	-0.962986395722017
Rv0238	Rv1471	-8.78681360318394
Rv0238	Rv1561	0.307421896420875
Rv0238	Rv1656	-1.56475881505069
Rv0238	Rv1689	2.04131903880216
Rv0238	Rv1690	15.6404874594121
Rv0238	Rv1808	-9.9415508118041
Rv0238	Rv1809	4.24911497627637
Rv0238	Rv1812c	-2.68233965629998
Rv0238	Rv1955	2.9440073595565
Rv0238	Rv1959c	0.194617350532504
Rv0238	Rv1986	1.20822397897553
Rv0238	Rv2002	-0.150667102220155
Rv0238	Rv2033c	-2.95088358313166
Rv0238	Rv2035	-0.5307940199118
Rv0238	Rv2036	0.529992081049433
Rv0238	Rv2057c	-0.0715887085688619
Rv0238	Rv2063	-0.289885563892174
Rv0238	Rv2077A	1.19083757304886
Rv0238	Rv2113	2.73881201117031
Rv0238	Rv2119	9.36559742644193
Rv0238	Rv2142c	-3.21967427645013
Rv0238	Rv2250A	-7.16627630096455
Rv0238	Rv2251	0.188721915240143
Rv0238	Rv2301	1.73990833723539
Rv0238	Rv2409c	0.56943463997854
Rv0238	Rv2411c	-3.27836064934255
Rv0238	Rv2416c	-0.234360074583724
Rv0238	Rv2466c	7.16041003854654
Rv0238	Rv2526	-2.48018031988787
Rv0238	Rv2527	3.96606331769773
Rv0238	Rv2542	-0.159324084777733
Rv0238	Rv2579	-0.176399893199955
Rv0238	Rv2633c	-3.00634663236775
Rv0238	Rv2819c	13.3201593467222
Rv0238	Rv2822c	1.99245858648773
Rv0238	Rv2864c	3.98370929057346
Rv0238	Rv2990c	2.78168246222716
Rv0238	Rv3032	-0.851161210192387
Rv0238	Rv3292	-0.107542517437238
Rv0238	Rv3310	1.47769225833881
Rv0238	Rv3313c	8.76066496459389
Rv0238	Rv3330	13.6263713448618
Rv0238	Rv3353c	-7.48053555898432
Rv0238	Rv3445c	13.0776636782063
Rv0238	Rv3452	0.294396408058025
Rv0238	Rv3554	-12.3040018091313
Rv0238	Rv3623	-1.34444440181639
Rv0238	Rv3631	0.300300478564737
Rv0238	Rv3831	2.81794635940413
Rv0238	Rv3893c	-3.98874680138831
Rv0238	Rv3902c	-0.379802396972554
Rv0260c	Rv0027	1.53400219719544
Rv0260c	Rv0028	-1.1185330863522
Rv0260c	Rv0032	0.733406161572929
Rv0260c	Rv0035	-5.9127926521078
Rv0260c	Rv0119	-2.9429524005043
Rv0260c	Rv0252	1.96291135203966
Rv0260c	Rv0253	-1.57770163360098
Rv0260c	Rv0477	1.39510733810887
Rv0260c	Rv0769	1.98673074574241
Rv0260c	Rv0973c	0.154703080590997
Rv0260c	Rv0985c	2.84713799961672
Rv0260c	Rv1182	-2.14128959634727
Rv0260c	Rv1736c	-3.24941976889947
Rv0260c	Rv2035	6.08239517290966
Rv0260c	Rv2077A	0.55863589605957
Rv0260c	Rv2466c	3.30049540315732
Rv0260c	Rv2526	-1.33325476348534
Rv0260c	Rv2631	-1.26641167092282
Rv0260c	Rv2632c	4.79234257089449
Rv0260c	Rv3119	4.70881581222716
Rv0260c	Rv3162c	2.03123429467663
Rv0260c	Rv3163c	2.05993330661956
Rv0260c	Rv3235	-2.85318719943488
Rv0260c	Rv3251c	-2.43036616722913
Rv0260c	Rv3292	2.4883236014185
Rv0260c	Rv3390	1.74316631328159
Rv0260c	Rv3445c	2.8172906637688
Rv0260c	Rv3527	1.51081057889015
Rv0260c	Rv3556c	-3.25716154922757
Rv0260c	Rv3563	4.11746207199409
Rv0260c	Rv3657c	0.114812721413727
Rv0260c	Rv3831	6.69398040409716
Rv0273c	Rv0028	-5.30365215801263
Rv0273c	Rv0030	0.836880321740654
Rv0273c	Rv0031	0.337281487053581
Rv0273c	Rv0209	4.23808014998472
Rv0273c	Rv0210	-5.2439793045178
Rv0273c	Rv0274	5.26183897094348
Rv0273c	Rv0964c	2.23593965223686
Rv0273c	Rv2077A	0.457138659416764
Rv0273c	Rv2078	-1.46227607892848
Rv0273c	Rv2079	-1.2640414142475
Rv0275c	Rv3021c	-2.37603843718336
Rv0302	Rv0303	-6.8527353754802
Rv0302	Rv0807	3.66094297204012
Rv0302	Rv0877	8.05306819392472
Rv0324	Rv0032	2.84561023815905
Rv0324	Rv0035	1.03005352920503
Rv0324	Rv0040c	-4.06457155298095
Rv0324	Rv0063	-0.075704636600186
Rv0324	Rv0107c	2.09882251377433
Rv0324	Rv0112	6.13827277679737
Rv0324	Rv0118c	2.99328690160513
Rv0324	Rv0119	1.25758005626964
Rv0324	Rv0120c	1.52467839558669
Rv0324	Rv0193c	2.0031520497905
Rv0324	Rv0199	-4.93995408389975
Rv0324	Rv0217c	7.13355537230962
Rv0324	Rv0299	1.44610437754616
Rv0324	Rv0345	-5.21606962526898
Rv0324	Rv0430	-2.78937848463272
Rv0324	Rv0551c	11.0612470973708
Rv0324	Rv0578c	-0.148080523476775
Rv0324	Rv0696	-2.77287212615546
Rv0324	Rv0806c	5.9346189872498
Rv0324	Rv0893c	1.38565292881
Rv0324	Rv0997	4.11081957015765
Rv0324	Rv1005c	-12.5820062411204
Rv0324	Rv1032c	1.5356907027299
Rv0324	Rv1033c	-6.22960858607396
Rv0324	Rv1075c	5.11627732335866
Rv0324	Rv1086	4.76531365528955
Rv0324	Rv1157c	-4.94919231740406
Rv0324	Rv1158c	-5.57329006557295
Rv0324	Rv1171	4.69662287114698
Rv0324	Rv1213	7.68447649051644
Rv0324	Rv1258c	-9.92365583530989
Rv0324	Rv1354c	-0.942450300641869
Rv0324	Rv1355c	-6.68506644640865
Rv0324	Rv1356c	8.83420517078271
Rv0324	Rv1357c	2.16114804717154
Rv0324	Rv1365c	12.0226871831339
Rv0324	Rv1400c	-9.7431421920276
Rv0324	Rv1425	-0.104166239645951
Rv0324	Rv1469	-3.52598261741942
Rv0324	Rv1477	0.0342473034228504
Rv0324	Rv1478	-1.54945858386887
Rv0324	Rv1508A	-1.58933155863414
Rv0324	Rv1527c	-9.79259665734947
Rv0324	Rv1566c	-1.05748504439236
Rv0324	Rv1639c	-0.237833778321282
Rv0324	Rv1646	3.50217446184495
Rv0324	Rv1697	0.98825097251728
Rv0324	Rv1698	-4.76412192404627
Rv0324	Rv1742	2.09729275075583
Rv0324	Rv1752	-1.71666828931418
Rv0324	Rv1760	5.56167035563433
Rv0324	Rv1910c	4.75354098179715
Rv0324	Rv1918c	-0.542059435903994
Rv0324	Rv1965	6.8175382967519
Rv0324	Rv1966	3.21712501468874
Rv0324	Rv1968	3.29539949582521
Rv0324	Rv1971	1.71295539416338
Rv0324	Rv1974	4.03267010712644
Rv0324	Rv1986	-5.31762528463384
Rv0324	Rv2023c	3.25318554704015
Rv0324	Rv2033c	-17.6012570028648
Rv0324	Rv2077A	-9.40586018559958
Rv0324	Rv2100	9.67796915429062
Rv0324	Rv2131c	-0.208405701072275
Rv0324	Rv2178c	5.7809065180141
Rv0324	Rv2194	1.02152176401239
Rv0324	Rv2196	-0.975225108848942
Rv0324	Rv2320c	-7.28209234913342
Rv0324	Rv2321c	-4.37289842385266
Rv0324	Rv2367c	-0.110038728942221
Rv0324	Rv2409c	-23.1480145673056
Rv0324	Rv2410c	5.1570734676623
Rv0324	Rv2411c	-3.38759405450073
Rv0324	Rv2416c	3.89746055384348
Rv0324	Rv2436	-1.95880697147635
Rv0324	Rv2459	1.50984799958066
Rv0324	Rv2525c	5.91090779360395
Rv0324	Rv2558	2.3671375109248
Rv0324	Rv2579	1.01860547054088
Rv0324	Rv2594c	5.25673168922914
Rv0324	Rv2596	0.229356438736014
Rv0324	Rv2632c	2.65611059009777
Rv0324	Rv2633c	5.08943214819014
Rv0324	Rv2636	-1.14753153792563
Rv0324	Rv2721c	-2.98578305627739
Rv0324	Rv2722	1.12594513427883
Rv0324	Rv2798c	1.91421930844682
Rv0324	Rv2864c	9.83069218375291
Rv0324	Rv2894c	-4.6522525383029
Rv0324	Rv3059	0.872615520429246
Rv0324	Rv3107c	-1.45134499463782
Rv0324	Rv3108	-1.08550439002012
Rv0324	Rv3109	-1.18299400268659
Rv0324	Rv3110	-8.46360828869469
Rv0324	Rv3111	-1.33193960510958
Rv0324	Rv3112	-2.79043204421106
Rv0324	Rv3113	0.0415520004090945
Rv0324	Rv3114	-1.87487306703757
Rv0324	Rv3171c	-5.65351908331998
Rv0324	Rv3209	-2.61963534212191
Rv0324	Rv3246c	3.19170585788345
Rv0324	Rv3310	5.44276670411544
Rv0324	Rv3313c	1.93508062756679
Rv0324	Rv3330	-0.160701587071342
Rv0324	Rv3331	1.67457674412289
Rv0324	Rv3371	-3.2933016257514
Rv0324	Rv3394c	-0.154906338614804
Rv0324	Rv3395c	5.85654215772427
Rv0324	Rv3406	-3.43016609634129
Rv0324	Rv3572	-1.38564180495941
Rv0324	Rv3705c	2.89081202648361
Rv0324	Rv3707c	-0.08037071222984
Rv0324	Rv3709c	0.692282645625381
Rv0324	Rv3733c	-3.55995317498405
Rv0324	Rv3734c	-5.33368104748413
Rv0324	Rv3737	0.460430291339215
Rv0324	Rv3743c	1.89052611352139
Rv0324	Rv3810	-0.805696345197188
Rv0324	Rv3824c	-1.31021380700986
Rv0324	Rv3825c	0.433967078207149
Rv0324	Rv3902c	-1.54203935388317
Rv0328	Rv0112	2.21012644255371
Rv0328	Rv0509	0.618963089761801
Rv0328	Rv0763c	1.33049058581662
Rv0328	Rv0764c	7.04728821674954
Rv0328	Rv0765c	3.49940411325416
Rv0328	Rv0766c	4.71952153262081
Rv0328	Rv0768	-8.20737898605553
Rv0328	Rv0769	14.7044572598676
Rv0328	Rv0770	-0.0161331139697931
Rv0328	Rv0852	-0.980511282279047
Rv0328	Rv0888	-7.74784731948801
Rv0328	Rv0973c	0.395090892044879
Rv0328	Rv1182	-0.460299792166443
Rv0328	Rv1258c	-1.46105667956151
Rv0328	Rv1269c	-0.268922349035654
Rv0328	Rv1270c	0.0104283247444132
Rv0328	Rv1365c	-8.14841558246156
Rv0328	Rv1661	2.66437197737675
Rv0328	Rv1662	-3.20091645762459
Rv0328	Rv1663	-3.21616108533408
Rv0328	Rv1918c	2.91292770266271
Rv0328	Rv1965	-7.92439443451078
Rv0328	Rv1966	-8.3341487755776
Rv0328	Rv1968	-2.29927238697316
Rv0328	Rv1971	-11.7408490929392
Rv0328	Rv1974	-6.38027515496692
Rv0328	Rv2416c	1.6308306916477
Rv0328	Rv2505c	-8.10755839096684
Rv0328	Rv2669	-1.60773562878132
Rv0328	Rv3109	-6.85954103758961
Rv0328	Rv3110	-2.57805514515871
Rv0328	Rv3451	1.74331574420641
Rv0328	Rv3529c	-2.20903509363528
Rv0328	Rv3572	2.08644295273366
Rv0328	Rv3613c	1.68198768251573
Rv0328	Rv3644c	3.37527293326235
Rv0328	Rv3824c	5.94838036987792
Rv0330c	Rv2057c	2.96177628508397
Rv0330c	Rv2990c	6.02221540002326
Rv0339c	Rv0342	0.481170059842995
Rv0339c	Rv0343	1.71791946192125
Rv0339c	Rv0465c	0.302117867825525
Rv0339c	Rv1720c	-5.0970398125786
Rv0339c	Rv2087	0.193576892833256
Rv0348	Rv0085	-4.78650418888523
Rv0348	Rv0279c	-6.30009918822956
Rv0348	Rv0746	10.491208217016
Rv0348	Rv0747	6.08583613480092
Rv0348	Rv0748	5.57037483814755
Rv0348	Rv1067c	8.47832805387601
Rv0348	Rv1068c	1.1865985045802
Rv0348	Rv1450c	2.21438243519595
Rv0348	Rv1752	-2.06586673277768
Rv0348	Rv2076c	0.98446196857134
Rv0348	Rv2669	-2.19340883598386
Rv0348	Rv3344c	0.0289436332167135
Rv0348	Rv3345c	-1.76252581543922
Rv0348	Rv3346c	4.89689003430624
Rv0348	Rv3444c	0.154171957447615
Rv0348	Rv3563	-4.05539917432932
Rv0353	Rv0404	-10.5079688245439
Rv0353	Rv0678	6.34216328389503
Rv0353	Rv0747	-2.5347424297053
Rv0353	Rv0748	-3.69516636545189
Rv0353	Rv0763c	1.52744927957355
Rv0353	Rv0826	-1.63468055496622
Rv0353	Rv1052	-0.314442205520427
Rv0353	Rv1067c	9.5186021028318
Rv0353	Rv1068c	4.89458869939169
Rv0353	Rv1452c	2.51060813875168
Rv0353	Rv1501	4.19013596815517
Rv0353	Rv1505c	7.69239348822452
Rv0353	Rv1507c	8.70165582817671
Rv0353	Rv1561	-2.48194045520335
Rv0353	Rv1721c	0.280322568752051
Rv0353	Rv1959c	2.6813499666932
Rv0353	Rv2142c	-1.47981150521471
Rv0353	Rv2166c	2.63309350009228
Rv0353	Rv2249c	-1.09657920080385
Rv0353	Rv2251	4.87863656597636
Rv0353	Rv2292c	14.0770417996253
Rv0353	Rv2327	-2.93972171308979
Rv0353	Rv2338c	6.31474558166653
Rv0353	Rv2339	-3.82050323329687
Rv0353	Rv2389c	-0.0017592840108365
Rv0353	Rv2657c	-0.218966560916653
Rv0353	Rv2668	-2.68344907711483
Rv0353	Rv2831	1.2909267703746
Rv0353	Rv3223c	-1.85555741707541
Rv0353	Rv3251c	5.97141730387283
Rv0353	Rv3346c	-21.2186542553268
Rv0353	Rv3388	8.57780485198719
Rv0353	Rv3654c	2.34412211039021
Rv0353	Rv3902c	-7.14272928431059
Rv0353	Rvnt27	-4.01443477766059
Rv0377	Rv1760	-0.728606274167701
Rv0445c	Rv1344	-1.39521972261246
Rv0445c	Rv2055c	0.486261324018697
Rv0445c	Rv2057c	-3.09088259265981
Rv0445c	Rv2059	9.99902554470878
Rv0445c	Rv2874	2.72940313180585
Rv0452	Rv0985c	-0.684422326901873
Rv0452	Rv1690	-0.957155447733637
Rv0465c	Rv0467	-1.55684525166654
Rv0465c	Rv2668	3.06343811953892
Rv0472c	Rv0267	12.3042522796265
Rv0472c	Rv0747	6.88310189348431
Rv0472c	Rv1067c	5.55548778690315
Rv0472c	Rv1068c	9.12850003115003
Rv0472c	Rv1450c	1.96489775474878
Rv0472c	Rv2722	-6.87876690703834
Rv0472c	Rv3344c	6.63637758310753
Rv0472c	Rv3345c	-2.21168413251681
Rv0472c	Rv3346c	12.9006670018558
Rv0474	Rv1955	-2.72859324349696
Rv0491	Rv0262c	9.61041521172967
Rv0491	Rv0784	3.90877327417626
Rv0491	Rv1205	6.67272951391148
Rv0491	Rv1206	-3.25684305540377
Rv0491	Rv1386	14.9923951571487
Rv0491	Rv1387	-29.6120796332853
Rv0494	Rv0492A	-3.70673023278691
Rv0494	Rv0492c	-1.61742377196954
Rv0576	Rv0118c	7.04601896407023
Rv0576	Rv0120c	-3.92242414532285
Rv0576	Rv0234c	-2.47726977920013
Rv0576	Rv0252	3.90747270661476
Rv0576	Rv0262c	23.9060114219023
Rv0576	Rv0263c	0.173805532676603
Rv0576	Rv0264c	-3.33683135902773
Rv0576	Rv0577	-2.41597808056555
Rv0576	Rv0736	-0.0808521382486433
Rv0576	Rv0764c	-2.73593219254651
Rv0576	Rv0769	-0.531191369180005
Rv0576	Rv0770	1.74689981052956
Rv0576	Rv0830	-6.22979126061711
Rv0576	Rv0852	5.34942733644663
Rv0576	Rv0914c	-0.975507576161364
Rv0576	Rv0964c	-1.18136515731254
Rv0576	Rv0999	6.89353484035059
Rv0576	Rv1007c	7.97195543389913
Rv0576	Rv1124	6.44217473020122
Rv0576	Rv1125	3.07124181515263
Rv0576	Rv1137c	1.39803653155968
Rv0576	Rv1138c	7.15373430901381
Rv0576	Rv1139c	0.109977281462324
Rv0576	Rv1140	1.78159750861904
Rv0576	Rv1146	1.22539299016937
Rv0576	Rv1213	0.909874301351489
Rv0576	Rv1232c	-0.920747684024104
Rv0576	Rv1259	1.35493935243447
Rv0576	Rv1263	0.980693622167575
Rv0576	Rv1269c	-1.47796285425854
Rv0576	Rv1270c	8.66772670903358
Rv0576	Rv1288	0.497987020513381
Rv0576	Rv1317c	-2.77669742747456
Rv0576	Rv1319c	1.88018061551158
Rv0576	Rv1365c	-2.82138767157601
Rv0576	Rv1393c	1.50713404146202
Rv0576	Rv1425	10.5285038562118
Rv0576	Rv1445c	-0.295141347560978
Rv0576	Rv1505c	-2.85252444620742
Rv0576	Rv1708	-2.11674954149932
Rv0576	Rv1848	-2.94070708335278
Rv0576	Rv1867	-4.72707516363261
Rv0576	Rv1910c	3.45277046282546
Rv0576	Rv1954c	2.72185846821038
Rv0576	Rv2003c	-2.14183184507942
Rv0576	Rv2004c	0.72848577860426
Rv0576	Rv2014	-3.25867063601957
Rv0576	Rv2035	3.13230305724745
Rv0576	Rv2036	-2.38939235879275
Rv0576	Rv2062c	2.86175336060853
Rv0576	Rv2228c	3.0222910188951
Rv0576	Rv2229c	2.01122365842012
Rv0576	Rv2259	-12.8445569984008
Rv0576	Rv2304c	7.6193928895977
Rv0576	Rv2307c	-0.58004333877506
Rv0576	Rv2459	9.10865668608418
Rv0576	Rv2599	7.20008532969148
Rv0576	Rv2633c	-2.7024444664146
Rv0576	Rv2637	-0.0607516043085766
Rv0576	Rv2646	-3.97710251898783
Rv0576	Rv2668	-5.80139578002847
Rv0576	Rv2671	-0.8713903145881
Rv0576	Rv2722	2.11231370556812
Rv0576	Rv2749	-1.98545968784247
Rv0576	Rv2796c	-0.761748828000439
Rv0576	Rv2797c	4.01209905080055
Rv0576	Rv2798c	-10.9343451578979
Rv0576	Rv2856	1.71849071601634
Rv0576	Rv2862c	-4.92237727199669
Rv0576	Rv2905	1.85450208901262
Rv0576	Rv2922A	4.05088297222998
Rv0576	Rv3015c	-9.39117421931933
Rv0576	Rv3016	-0.162826804647045
Rv0576	Rv3031	-2.04968601579936
Rv0576	Rv3032	-5.87815118173242
Rv0576	Rv3033	-4.31967335967492
Rv0576	Rv3059	-0.354035091379496
Rv0576	Rv3070	0.168387396867951
Rv0576	Rv3073c	1.28614783489407
Rv0576	Rv3137	-3.33452901328673
Rv0576	Rv3201c	8.45755626780308
Rv0576	Rv3202c	9.48195193547243
Rv0576	Rv3233c	2.90936142219429
Rv0576	Rv3251c	-8.61566052241856
Rv0576	Rv3292	1.69200266019151
Rv0576	Rv3300c	1.50995127958524
Rv0576	Rv3348	1.74724913819637
Rv0576	Rv3371	4.53099453155983
Rv0576	Rv3372	12.7325970476469
Rv0576	Rv3572	-2.78726381761654
Rv0576	Rv3631	0.874334598243939
Rv0576	Rv3635	-0.235364937824901
Rv0576	Rv3656c	5.08685994705158
Rv0576	Rv3664c	1.38348826742883
Rv0576	Rv3665c	0.559099735052224
Rv0586	Rv0252	5.30719587645735
Rv0586	Rv3753c	4.70499728117947
Rv0599c	Rv0597c	-6.77875914445298
Rv0599c	Rv1965	-8.23325108878687
Rv0602c	Rv0085	0.0968442411931544
Rv0602c	Rv0603	4.40920385794695
Rv0602c	Rv0604	0.363562036570188
Rv0602c	Rv2438c	-3.03499882703298
Rv0608	Rv0609	4.11558997088271
Rv0623	Rvnt24	1.96233115609401
Rv0653c	Rv3233c	3.76873087193479
Rv0678	Rv0193c	0.788391020637408
Rv0678	Rv0676c	5.80119036414312
Rv0678	Rv0677c	1.68604145629493
Rv0678	Rv0848	-2.73924050260176
Rv0678	Rv0849	-4.90567692674527
Rv0678	Rv1033c	9.09613972078176
Rv0678	Rv1044	0.102832298082699
Rv0678	Rv1258c	-2.89352068260657
Rv0678	Rv1988	-1.19595656950348
Rv0678	Rv2415c	0.509483521796269
Rv0678	Rv2416c	0.225253016651996
Rv0678	Rv2636	-0.0388440558847314
Rv0678	Rv3566A	3.39989990703153
Rv0678	Rv3567c	5.38654750049404
Rv0678	Rv3568c	3.37240207903375
Rv0678	Rv3569c	4.61404094909102
Rv0678	Rv3570c	2.85861723096652
Rv0678	Rv3892c	-1.13245647239221
Rv0681	Rv0551c	-2.1849670314692
Rv0681	Rv3529c	6.44743058845805
Rv0681	Rv3537	1.79333387803874
Rv0691c	Rv0441c	2.23720422119831
Rv0691c	Rv1001	4.79118891616388
Rv0691c	Rv3381c	2.55771525067592
Rv0735	Rv0109	-3.21934985511368
Rv0735	Rv0279c	-2.96105822432799
Rv0735	Rv0736	0.528541545318868
Rv0735	Rv0746	-2.98816487995927
Rv0735	Rv1067c	-1.55072088771179
Rv0735	Rv1087	-0.172864604008012
Rv0735	Rv1137c	-1.68045602131345
Rv0735	Rv1138c	0.652074890034119
Rv0735	Rv1139c	0.423197391469431
Rv0735	Rv1145	-10.8108784848462
Rv0735	Rv1146	-3.09605635242228
Rv0735	Rv1147	-7.05355079870777
Rv0735	Rv1325c	-0.0984547426693185
Rv0735	Rv1441c	-0.18206877755518
Rv0735	Rv1508A	-2.74280613355498
Rv0735	Rv1661	-3.3859347819238
Rv0735	Rv1662	0.219279999394343
Rv0735	Rv1663	0.337229388266049
Rv0735	Rv1664	-8.56539292307935
Rv0735	Rv2490c	-3.9036925968516
Rv0735	Rv2853	-3.56568796381269
Rv0735	Rv2877c	-1.46575683328118
Rv0735	Rv2878c	1.74237506371288
Rv0735	Rv3344c	-5.12381773035402
Rv0735	Rv3345c	-5.30030061201669
Rv0735	Rv3388	-5.33810589789695
Rv0735	Rv3507	-0.110024901783181
Rv0735	Rv3508	7.59709395737968
Rv0735	Rv3511	-0.121713573805957
Rv0735	Rv3514	-0.128473083846206
Rv0737	Rv0753c	0.528047650030057
Rv0744c	Rv0252	0.919921860863362
Rv0744c	Rv0973c	-2.87319003326873
Rv0744c	Rv3371	1.12922488663542
Rv0757	Rv0155	3.25621906691448
Rv0757	Rv0157	7.85886474478127
Rv0757	Rv0193c	2.98635257286497
Rv0757	Rv0252	8.41646670662312
Rv0757	Rv0253	-0.668534674630301
Rv0757	Rv0758	-5.51642393747577
Rv0757	Rv0888	0.975960419290486
Rv0757	Rv0997	-1.12695296008403
Rv0757	Rv1075c	-1.66031484371403
Rv0757	Rv1258c	-0.163163016962536
Rv0757	Rv1302	-1.33161490092134
Rv0757	Rv1428c	2.08662175900308
Rv0757	Rv1469	5.72828312065324
Rv0757	Rv1489A	-5.06869069756856
Rv0757	Rv1505c	-13.0308176729563
Rv0757	Rv1639c	0.312062146607311
Rv0757	Rv1808	13.3552861750166
Rv0757	Rv2119	7.99602987905477
Rv0757	Rv2124c	-3.30221368289389
Rv0757	Rv2305	0.786567569901833
Rv0757	Rv2351c	8.64427482781735
Rv0757	Rv2590	4.80698591402487
Rv0757	Rv2629	-5.60631024279652
Rv0757	Rv2633c	-3.25719817419117
Rv0757	Rv2721c	1.74976000409288
Rv0757	Rv2864c	5.33862823558409
Rv0757	Rv3289c	3.57939164466181
Rv0757	Rv3371	7.97460824277645
Rv0757	Rv3554	8.42589600611297
Rv0757	Rv3822	1.19194452013107
Rv0757	Rv3824c	-1.42371630196401
Rv0767c	Rv0090	-5.68141166048708
Rv0767c	Rv0217c	4.22971252182847
Rv0767c	Rv0234c	3.11904133060406
Rv0767c	Rv0327c	0.20201954497803
Rv0767c	Rv0492A	-0.558619666008524
Rv0767c	Rv0492c	3.26444799299554
Rv0767c	Rv0509	-1.73489318706213
Rv0767c	Rv0575c	0.208320850475305
Rv0767c	Rv0763c	-9.64712484893403
Rv0767c	Rv0764c	3.1266555349036
Rv0767c	Rv0765c	0.996432383423142
Rv0767c	Rv0766c	10.0163631248012
Rv0767c	Rv0768	6.02433020176558
Rv0767c	Rv0769	-2.63975279570768
Rv0767c	Rv0770	-1.14393009040944
Rv0767c	Rv0784	-3.07538409701296
Rv0767c	Rv1044	4.16840438373858
Rv0767c	Rv1085c	-4.55484293134416
Rv0767c	Rv1086	2.48303188340107
Rv0767c	Rv1100	-1.27824150281141
Rv0767c	Rv1136	0.44202412153363
Rv0767c	Rv1143	-2.40176403661144
Rv0767c	Rv1144	-8.8494546976566
Rv0767c	Rv1257c	1.42624538043988
Rv0767c	Rv1258c	4.27121590041903
Rv0767c	Rv1403c	-0.707566044000499
Rv0767c	Rv1405c	3.48046633912836
Rv0767c	Rv1965	-4.29595362402351
Rv0767c	Rv1966	-1.84235410953394
Rv0767c	Rv1988	-0.978511126663807
Rv0767c	Rv2228c	-1.30180579581613
Rv0767c	Rv2229c	-4.11554329026661
Rv0767c	Rv2390c	8.69624868626598
Rv0767c	Rv2415c	2.27024679669435
Rv0767c	Rv2416c	-2.81985638208005
Rv0767c	Rv2526	-3.15729794539495
Rv0767c	Rv2527	-3.30177196462339
Rv0767c	Rv2903c	-2.10474222141875
Rv0767c	Rv3199c	-0.388480359867491
Rv0767c	Rv3200c	-1.93289473452134
Rv0767c	Rv3518c	8.1903363787424
Rv0767c	Rv3520c	-0.744665098978994
Rv0767c	Rv3651	1.85102382911605
Rv0767c	Rv3707c	0.542365330076303
Rv0767c	Rv3746c	-1.03281927350599
Rv0792c	Rv0465c	5.96463473659042
Rv0818	Rv0027	-9.90725307265813
Rv0818	Rv0029	2.61256019667458
Rv0818	Rv0031	-1.9480912872155
Rv0818	Rv0032	-17.0960021784833
Rv0818	Rv0035	0.751930939657062
Rv0818	Rv0040c	-7.63381950926668
Rv0818	Rv0065	-2.5571677590028
Rv0818	Rv0092	0.684558875199575
Rv0818	Rv0109	-9.45203484308995
Rv0818	Rv0110	10.109322437021
Rv0818	Rv0111	-7.02753787885926
Rv0818	Rv0128	-3.77323493113327
Rv0818	Rv0155	-11.0868082459368
Rv0818	Rv0157	-0.0580827385349212
Rv0818	Rv0199	-10.0413659446834
Rv0818	Rv0209	-2.94504705259078
Rv0818	Rv0210	-12.6214129715678
Rv0818	Rv0228	-10.1410264332909
Rv0818	Rv0237	-2.77976054486653
Rv0818	Rv0252	4.9947042248086
Rv0818	Rv0253	7.90296729393004
Rv0818	Rv0255c	-0.874076484112213
Rv0818	Rv0256c	4.60282996447045
Rv0818	Rv0259c	-5.56025909530993
Rv0818	Rv0261c	-2.5752905747375
Rv0818	Rv0262c	3.76622501020755
Rv0818	Rv0265c	1.15924679348798
Rv0818	Rv0267	4.23261792355884
Rv0818	Rv0269c	1.99257776336612
Rv0818	Rv0342	-9.68446710107211
Rv0818	Rv0345	1.96245880397989
Rv0818	Rv0392c	-10.7080382315052
Rv0818	Rv0439c	-0.691625249573936
Rv0818	Rv0464c	-2.63045833641355
Rv0818	Rv0521	0.218598454604458
Rv0818	Rv0524	-1.14327823585352
Rv0818	Rv0525	2.22409684613021
Rv0818	Rv0537c	-7.6924411852212
Rv0818	Rv0538	2.52500870849827
Rv0818	Rv0539	1.9399663780875
Rv0818	Rv0551c	2.43204842735605
Rv0818	Rv0613c	-2.62386062593974
Rv0818	Rv0696	18.5482640436715
Rv0818	Rv0746	-9.82509752176039
Rv0818	Rv0768	2.71229758336149
Rv0818	Rv0784	-9.49061492222265
Rv0818	Rv0806c	-2.7143118449123
Rv0818	Rv0838	-5.77294487922409
Rv0818	Rv0868c	10.9848926795781
Rv0818	Rv0884c	-4.75003398752735
Rv0818	Rv0886	16.9356019130895
Rv0818	Rv0917	-17.7477603664276
Rv0818	Rv0937c	2.00972167192576
Rv0818	Rv0945	5.94142855847165
Rv0818	Rv0996	15.1343987023221
Rv0818	Rv0997	22.1966308462861
Rv0818	Rv1001	-2.52507080621116
Rv0818	Rv1005c	4.44162639878582
Rv0818	Rv1029	-11.2478310528693
Rv0818	Rv1030	-15.8146325029754
Rv0818	Rv1031	-5.07023120158102
Rv0818	Rv1032c	-6.57520347247311
Rv0818	Rv1033c	6.58071992852039
Rv0818	Rv1052	-5.18765220057678
Rv0818	Rv1068c	-7.30568640167433
Rv0818	Rv1092c	3.92822397223574
Rv0818	Rv1124	-5.97165149040355
Rv0818	Rv1125	-5.05537678408048
Rv0818	Rv1142c	6.67195450931697
Rv0818	Rv1148c	-7.28969522818258
Rv0818	Rv1157c	-0.694621841923651
Rv0818	Rv1158c	8.41654097559939
Rv0818	Rv1183	5.83175273363099
Rv0818	Rv1205	16.2782899242477
Rv0818	Rv1220c	24.8049932027272
Rv0818	Rv1232c	4.6943449139303
Rv0818	Rv1258c	7.04083546269622
Rv0818	Rv1263	-1.26803326189695
Rv0818	Rv1269c	-9.22858838976494
Rv0818	Rv1317c	-1.48440870558224
Rv0818	Rv1325c	-0.611799861112049
Rv0818	Rv1356c	-12.0268284876784
Rv0818	Rv1380	7.17498633340998
Rv0818	Rv1386	16.5401807012498
Rv0818	Rv1387	-16.6621858958268
Rv0818	Rv1400c	-8.96269543291577
Rv0818	Rv1409	-4.35531273660535
Rv0818	Rv1428c	-2.48623953178663
Rv0818	Rv1437	8.66053515331396
Rv0818	Rv1438	2.17053456784147
Rv0818	Rv1452c	-1.08872163552597
Rv0818	Rv1476	7.88200597062373
Rv0818	Rv1483	-0.244840105498631
Rv0818	Rv1484	2.65834662904071
Rv0818	Rv1485	-6.54756465613398
Rv0818	Rv1489A	-6.82629495225672
Rv0818	Rv1541c	5.31515918649557
Rv0818	Rv1607	-0.814348466535869
Rv0818	Rv1611	5.15961000788431
Rv0818	Rv1651c	8.48322684621066
Rv0818	Rv1653	2.95426376484189
Rv0818	Rv1655	-1.48032795777306
Rv0818	Rv1659	-3.22710249610197
Rv0818	Rv1690	-9.11403925612338
Rv0818	Rv1691	-25.918570361554
Rv0818	Rv1697	0.545850324568385
Rv0818	Rv1698	10.1195584535525
Rv0818	Rv1774	12.7291005987566
Rv0818	Rv1780	15.0322351042621
Rv0818	Rv1787	-5.8113563792438
Rv0818	Rv1790	-5.0729883580451
Rv0818	Rv1791	-6.82679891457499
Rv0818	Rv1801	-3.42537282756463
Rv0818	Rv1804c	-6.80534433505372
Rv0818	Rv1812c	-5.4805674759062
Rv0818	Rv1815	5.76195528213212
Rv0818	Rv1848	-24.2504419342397
Rv0818	Rv1852	1.63966497782524
Rv0818	Rv1867	2.19354204352326
Rv0818	Rv1894c	0.317294476912052
Rv0818	Rv1901	7.05249649013092
Rv0818	Rv1922	10.9949728343644
Rv0818	Rv1949c	-1.89961822414014
Rv0818	Rv1951c	7.12072334601321
Rv0818	Rv1988	1.76138967404311
Rv0818	Rv2023c	-7.73550034895943
Rv0818	Rv2033c	9.76410225931442
Rv0818	Rv2062c	9.64328730091226
Rv0818	Rv2077A	3.14611416222368
Rv0818	Rv2084	-3.90046946787812
Rv0818	Rv2086	0.334765287169101
Rv0818	Rv2087	0.340337317051191
Rv0818	Rv2124c	-3.93888362823729
Rv0818	Rv2133c	-5.78336124439577
Rv0818	Rv2142c	-13.5432903189561
Rv0818	Rv2191	-2.93525871783553
Rv0818	Rv2228c	-3.6934568123785
Rv0818	Rv2229c	-3.01525198778795
Rv0818	Rv2253	-7.41183958566961
Rv0818	Rv2259	-6.91522527864616
Rv0818	Rv2260	10.8959118351627
Rv0818	Rv2270	-5.24975829917655
Rv0818	Rv2275	4.97931916657387
Rv0818	Rv2292c	7.98439791910558
Rv0818	Rv2304c	-3.40731889994297
Rv0818	Rv2319c	-12.9798770535802
Rv0818	Rv2320c	8.01212111896513
Rv0818	Rv2321c	0.516781521265507
Rv0818	Rv2351c	5.84246079141377
Rv0818	Rv2367c	0.90826046354672
Rv0818	Rv2409c	-7.08972227335304
Rv0818	Rv2410c	-12.7958940247244
Rv0818	Rv2411c	-12.2660720588666
Rv0818	Rv2416c	5.32901766981956
Rv0818	Rv2469c	-10.6792105921433
Rv0818	Rv2470	-7.1960199570381
Rv0818	Rv2471	-3.74906218528685
Rv0818	Rv2472	0.556911428539513
Rv0818	Rv2490c	-8.41092021172846
Rv0818	Rv2500c	-1.74851494615036
Rv0818	Rv2542	-4.78963352729128
Rv0818	Rv2544	9.34947690735945
Rv0818	Rv2545	-2.79526042542871
Rv0818	Rv2566	3.78120170697198
Rv0818	Rv2575	-6.56295865307027
Rv0818	Rv2590	-3.56254343798554
Rv0818	Rv2634c	5.85521713291002
Rv0818	Rv2671	-4.20906211422188
Rv0818	Rv2691	8.2903217925504
Rv0818	Rv2739c	-8.87574394064108
Rv0818	Rv2864c	4.91623946291508
Rv0818	Rv2878c	5.90654231255028
Rv0818	Rv2982c	-2.19534704590735
Rv0818	Rv2992c	-2.64555898056967
Rv0818	Rv3013	6.07524006646964
Rv0818	Rv3014c	-2.04338798124211
Rv0818	Rv3015c	-2.87604098198436
Rv0818	Rv3028c	-3.99505437105459
Rv0818	Rv3031	1.56730519465875
Rv0818	Rv3032	-1.45549293933194
Rv0818	Rv3074	0.0747273468973083
Rv0818	Rv3109	11.4993940509697
Rv0818	Rv3110	-6.22366752662527
Rv0818	Rv3111	7.57835245747213
Rv0818	Rv3146	-2.19468772226411
Rv0818	Rv3182	-9.86348378095975
Rv0818	Rv3198c	-15.0197810616863
Rv0818	Rv3201c	-6.30240630193553
Rv0818	Rv3202c	-32.925175033527
Rv0818	Rv3224A	2.40271245086921
Rv0818	Rv3224B	9.70727942200462
Rv0818	Rv3247c	-2.7743748507953
Rv0818	Rv3292	-4.89274881447763
Rv0818	Rv3303c	0.143181857318289
Rv0818	Rv3313c	-11.5023015268002
Rv0818	Rv3330	9.25918590337828
Rv0818	Rv3344c	1.11001770646642
Rv0818	Rv3345c	-4.83450048333963
Rv0818	Rv3365c	-6.6810603495266
Rv0818	Rv3370c	0.518854500987747
Rv0818	Rv3371	-2.12774218923619
Rv0818	Rv3372	-8.76934434058186
Rv0818	Rv3384c	10.4460386944286
Rv0818	Rv3406	-6.86977991387508
Rv0818	Rv3444c	-6.43549713850643
Rv0818	Rv3451	-6.63520440446327
Rv0818	Rv3452	-8.98795950659959
Rv0818	Rv3464	-5.97471106114374
Rv0818	Rv3465	1.00749913957065
Rv0818	Rv3466	5.24278978173094
Rv0818	Rv3517	-6.4708882310774
Rv0818	Rv3555c	-13.7019916860723
Rv0818	Rv3560c	7.22106630376902
Rv0818	Rv3566A	5.09249919320278
Rv0818	Rv3566c	-10.1643948672391
Rv0818	Rv3567c	-4.36867856014196
Rv0818	Rv3590c	-0.790762418100194
Rv0818	Rv3635	-11.1452228320267
Rv0818	Rv3673c	-1.41999895847727
Rv0818	Rv3732	16.550838324352
Rv0818	Rv3737	-5.36036517100957
Rv0818	Rv3774	-4.53673716781949
Rv0818	Rv3775	-0.366459397459358
Rv0818	Rv3902c	-18.0357461589179
Rv0827c	Rv2025c	-3.17043652803442
Rv0827c	Rv2935	3.59623442740982
Rv0827c	Rv2936	2.7251356241852
Rv0827c	Rv2939	2.75832247864159
Rv0880	Rv0342	5.5986199636579
Rv0880	Rv1698	-7.51632535495253
Rv0880	Rv2163c	-6.89861584452579
Rv0880	Rv2165c	-3.40579646847546
Rv0880	Rv2172c	-21.5379874545503
Rv0880	Rv2254c	-4.68982407683953
Rv0880	Rv2436	-4.31800149089551
Rv0880	Rv2437	-0.106693835847452
Rv0880	Rv2590	5.68865677804059
Rv0880	Rv2894c	-1.76919822244935
Rv0880	Rv3310	-11.4902375667344
Rv0903c	Rv3656c	4.5501704589275
Rv0967	Rv0968	3.11837671384969
Rv1027c	Rv1029	-6.59861024335574
Rv1027c	Rv1030	-5.3572933743301
Rv1027c	Rv1031	-7.19958329520243
Rv1033c	Rv0032	-2.27801557787363
Rv1033c	Rv0035	-2.71757849576696
Rv1033c	Rv0155	-1.03422572213308
Rv1033c	Rv0157	0.124770270515043
Rv1033c	Rv0269c	4.64749710737252
Rv1033c	Rv0430	0.750994729080945
Rv1033c	Rv0568	0.734464926019038
Rv1033c	Rv0569	-1.57924261971778
Rv1033c	Rv0852	-0.922309157189755
Rv1033c	Rv0888	-2.80108184742982
Rv1033c	Rv1018c	6.17387934928825
Rv1033c	Rv1032c	-2.01709292104211
Rv1033c	Rv1158c	4.66912485254436
Rv1033c	Rv1386	-6.65589591983177
Rv1033c	Rv1387	4.91199762086077
Rv1033c	Rv1809	3.2320583778557
Rv1033c	Rv1812c	5.76539605076559
Rv1033c	Rv1955	-1.69204461806601
Rv1033c	Rv2524c	2.65373646740377
Rv1033c	Rv2525c	0.96900269245452
Rv1033c	Rv2526	-1.23304724631297
Rv1033c	Rv2527	3.00563738284343
Rv1033c	Rv2864c	1.81486324651956
Rv1033c	Rv3397c	-0.497474171636051
Rv1033c	Rv3399	-2.0940382156658
Rv1033c	Rv3573c	-1.2947789451085
Rv1049	Rv0012	1.14539314332443
Rv1049	Rv0176	0.433253321670339
Rv1049	Rv0255c	-0.679351298282714
Rv1049	Rv0256c	-0.478922083615101
Rv1049	Rv0392c	8.47938714144545
Rv1049	Rv0730	3.40751768462342
Rv1049	Rv0888	-1.56104676623702
Rv1049	Rv0997	7.36208375723875
Rv1049	Rv1033c	-0.832633741502403
Rv1049	Rv1050	-1.57128184908996
Rv1049	Rv1075c	3.23259574827664
Rv1049	Rv1205	8.50252273549777
Rv1049	Rv1206	3.37552431421045
Rv1049	Rv1279	11.354160858892
Rv1049	Rv1454c	5.39036034939609
Rv1049	Rv1469	5.92366709610563
Rv1049	Rv1780	2.14907919356918
Rv1049	Rv1929c	2.07852544094496
Rv1049	Rv1986	-2.78151269979837
Rv1049	Rv1998c	2.19464987036963
Rv1049	Rv2010	-2.45697143463083
Rv1049	Rv2124c	2.60143416568633
Rv1049	Rv2327	1.79193597201061
Rv1049	Rv2524c	-1.35094192523109
Rv1049	Rv2526	-2.4028688234301
Rv1049	Rv2527	7.65624602135644
Rv1049	Rv2629	0.976379065555581
Rv1049	Rv3397c	-1.4551451824803
Rv1049	Rv3651	-1.35125130315835
Rv1049	Rv3689	-1.75197535746191
Rv1049	Rv3691	-2.90965671502909
Rv1049	Rv3734c	-7.42316098656411
Rv1129c	Rv0465c	2.46179511025741
Rv1129c	Rv0467	0.190183023951247
Rv1129c	Rv2304c	1.3600559450573
Rv1129c	Rv2629	1.7718941412957
Rv1129c	Rv3566A	-0.974278274421945
Rv1129c	Rv3569c	-4.71639469763915
Rv1129c	Rv3570c	-5.35922083159975
Rv1152	Rv1760	-7.60230349828736
Rv1167c	Rv0109	-9.16396003328542
Rv1167c	Rv0746	-0.327637734082603
Rv1167c	Rv1818c	1.52140909664538
Rv1167c	Rv2490c	-8.25665504423346
Rv1186c	Rv0279c	5.0163518188672
Rv1186c	Rv0747	2.89868020782255
Rv1186c	Rv0848	-6.17752015900234
Rv1186c	Rv1067c	5.85726016789456
Rv1186c	Rv1068c	6.25427518240157
Rv1186c	Rv1450c	4.28317470812913
Rv1186c	Rv1452c	-2.88773762105967
Rv1186c	Rv1561	3.2829173645552
Rv1186c	Rv1959c	0.252067277423908
Rv1186c	Rv2057c	-10.8322277995111
Rv1186c	Rv3345c	3.95983355630087
Rv1186c	Rv3346c	7.64629847363935
Rv1189	Rv1190	1.38080039696908
Rv1189	Rv1191	3.25620323669266
Rv1189	Rv2629	-1.54734925792383
Rv1219c	Rv0384c	-5.46532640743464
Rv1219c	Rv0568	1.33903389465349
Rv1219c	Rv0569	-1.93826632656062
Rv1219c	Rv1148c	2.34678986932687
Rv1219c	Rv1250	0.594615051139213
Rv1219c	Rv1378c	2.37965436756824
Rv1219c	Rv1526c	-7.51192129568254
Rv1219c	Rv1590	-0.190525549327693
Rv1219c	Rv2014	0.408673455133728
Rv1219c	Rv2100	-2.7855616583543
Rv1219c	Rv2191	-2.86090813877366
Rv1219c	Rv2339	-3.78181029297492
Rv1219c	Rv2599	-9.23326900282952
Rv1219c	Rv2719c	1.59198645534619
Rv1219c	Rv2736c	-3.09286465002204
Rv1219c	Rv2737c	0.616674592370318
Rv1219c	Rv2916c	2.52141107950531
Rv1219c	Rv3182	0.224710069266564
Rv1219c	Rv3201c	-4.73913140653463
Rv1219c	Rv3202c	-11.3383235182633
Rv1219c	Rv3259	3.63151497686295
Rv1219c	Rv3296	-0.52411095161613
Rv1219c	Rv3360	-1.98740091389781
Rv1219c	Rv3394c	1.08484675238735
Rv1219c	Rv3395c	0.0156380292186314
Rv1219c	Rv3517	-8.42309078355453
Rv1219c	Rv3555c	0.20632313641672
Rv1219c	Rv3776	0.997826139933302
Rv1219c	Rv3813c	-2.50838431821885
Rv1219c	Rv3816c	-1.4686840042764
Rv1219c	Rv3899c	0.187962070050073
Rv1221	Rv1469	5.07647768957166
Rv1221	Rv1471	1.94180028335796
Rv1255c	Rv0763c	-0.0497469348220846
Rv1255c	Rv0764c	-3.07339140218119
Rv1255c	Rv0765c	0.176975018496665
Rv1255c	Rv0766c	-2.77901240468938
Rv1255c	Rv0768	5.70655904999254
Rv1255c	Rv0888	-0.137020060100935
Rv1255c	Rv2337c	0.719875696911157
Rv1255c	Rv2338c	1.34439262128072
Rv1267c	Rv1405c	-2.45417689812161
Rv1287	Rv1285	3.11076962601509
Rv1287	Rv1286	6.50383786243598
Rv1287	Rv1489A	13.9271288034552
Rv1287	Rv2304c	-5.28703787209582
Rv1287	Rv2976c	1.36983930998756
Rv1287	Rv3162c	3.25040918943846
Rv1287	Rv3346c	-7.11897148630418
Rv1332	Rv0753c	13.4161499355638
Rv1332	Rv0973c	0.269370423292402
Rv1332	Rv1986	-15.1598826417473
Rv1332	Rv2003c	0.255907845289883
Rv1332	Rv3137	-4.08241152092729
Rv1332	Rv3560c	3.36165608321578
Rv1353c	Rv0065	5.0376261637374
Rv1353c	Rv0252	6.1884270094168
Rv1353c	Rv0753c	5.28175526469152
Rv1353c	Rv0973c	0.113988682390382
Rv1353c	Rv1033c	-4.37530575541425
Rv1353c	Rv1173	4.4726011642989
Rv1353c	Rv1205	-8.2936177644161
Rv1353c	Rv1208	7.27058876306535
Rv1353c	Rv1266c	-4.12628739891906
Rv1353c	Rv1288	2.21593017768176
Rv1353c	Rv1401	8.87255185898615
Rv1353c	Rv1414	-2.84570422249058
Rv1353c	Rv1538c	-2.5593568447956
Rv1353c	Rv1661	-6.96570681815557
Rv1353c	Rv1662	-1.01642341219594
Rv1353c	Rv1663	0.60114969087495
Rv1353c	Rv1664	5.36887393034521
Rv1353c	Rv1691	-4.14811413167335
Rv1353c	Rv1692	0.943846964000387
Rv1353c	Rv1760	2.05880483021279
Rv1353c	Rv1910c	4.60728362789917
Rv1353c	Rv1986	5.67843085726179
Rv1353c	Rv2003c	11.1508069451084
Rv1353c	Rv2004c	16.8829156104089
Rv1353c	Rv2062c	-2.73015445843671
Rv1353c	Rv2436	2.76190951576764
Rv1353c	Rv2437	1.29328825372442
Rv1353c	Rv2599	9.24040152619495
Rv1353c	Rv2778c	-4.1143709258513
Rv1353c	Rv3033	7.9852705628867
Rv1353c	Rv3162c	10.5635903167917
Rv1353c	Rv3163c	10.9774947044504
Rv1353c	Rv3171c	4.72605775567845
Rv1353c	Rv3289c	0.828321595700278
Rv1353c	Rv3290c	-12.3493228870609
Rv1353c	Rv3371	4.74564036947407
Rv1353c	Rv3384c	-0.0574521688157096
Rv1353c	Rv3385c	0.0644394382703724
Rv1353c	Rv3527	3.40899317207595
Rv1353c	Rv3566A	10.3384548468126
Rv1353c	Rv3566c	-0.0278980541441607
Rv1353c	Rv3567c	12.6876713628627
Rv1353c	Rv3568c	4.85140862627785
Rv1353c	Rv3569c	7.07148492151638
Rv1353c	Rv3570c	0.371740812314437
Rv1353c	Rv3682	1.7251614794052
Rv1353c	Rv3773c	1.38458157418846
Rv1358	Rv0032	-0.105254063619426
Rv1358	Rv0112	-0.790007667330835
Rv1358	Rv0404	-11.0953204870348
Rv1358	Rv0753c	3.72069874795118
Rv1358	Rv0893c	-1.60171569779727
Rv1358	Rv0973c	-4.41770305696849
Rv1358	Rv1014c	-7.28785474116039
Rv1358	Rv1065	1.74408733411366
Rv1358	Rv1354c	-5.89173102741531
Rv1358	Rv1355c	6.60029550443286
Rv1358	Rv1356c	-16.0918929139273
Rv1358	Rv1357c	-5.56232548476644
Rv1358	Rv1951c	0.170356831925045
Rv1358	Rv2033c	6.72707266705686
Rv1358	Rv2057c	-4.40490389052412
Rv1358	Rv2487c	-6.90871252128198
Rv1358	Rv3163c	-2.76261060930218
Rv1358	Rv3289c	6.41898024372829
Rv1358	Rv3290c	5.11649886289745
Rv1358	Rv3623	-0.893881023246336
Rv1358	Rv3738c	5.05287392413168
Rv1358	Rv3831	2.64759147180513
Rv1358	Rv3893c	1.04316102487243
Rv1395	Rv0154c	-1.49616136154686
Rv1395	Rv0439c	-1.65377028255036
Rv1395	Rv0893c	0.333892340824367
Rv1395	Rv0945	5.3406505086471
Rv1395	Rv1289	-6.0434163372077
Rv1395	Rv1928c	2.90109575540177
Rv1395	Rv1929c	1.86106183242733
Rv1395	Rv1936	-2.43066715515625
Rv1395	Rv1937	-4.07143790891144
Rv1395	Rv1938	-2.57248046358544
Rv1395	Rv1939	-2.63953076546819
Rv1395	Rv1940	0.872943775635985
Rv1395	Rv3223c	-1.6007082305484
Rv1395	Rv3397c	1.32423648065957
Rv1395	Rv3398c	3.37355564305329
Rv1404	Rv0746	-19.7272965167167
Rv1404	Rv1441c	-0.408181979612421
Rv1404	Rv1625c	3.53274154245122
Rv1404	Rv1646	-5.76319529141147
Rv1404	Rv1672c	-1.92528604879846
Rv1404	Rv1918c	11.1467350999213
Rv1404	Rv2029c	0.511640969259654
Rv1404	Rv2601A	1.0150157330981
Rv1404	Rv2671	1.79062911095012
Rv1404	Rv3644c	7.25750886575227
Rv1404	Rv3705c	27.6388264854382
Rv1423	Rv0997	8.00576995100983
Rv1423	Rv1456c	-0.77369082688025
Rv1423	Rv2118c	38.8241584190118
Rv1423	Rv2349c	11.8500257876547
Rv1423	Rv3198c	-3.07959120545028
Rv1423	Rv3310	-4.25166306288727
Rv1423	Rv3330	-0.67877221834604
Rv1423	Rv3604c	4.47494116289228
Rv1460	Rv0465c	0.307984118786099
Rv1460	Rv2824c	4.98300759850693
Rv1560	Rv1561	7.67524351147893
Rv1657	Rv1652	0.56607477898256
Rv1657	Rv1653	0.559694773367615
Rv1657	Rv1654	0.499886531676922
Rv1657	Rv1655	-1.03590246575242
Rv1657	Rv1656	-1.03003408712564
Rv1657	Rv1658	-1.60667000773749
Rv1657	Rv1659	-2.16660807114144
Rv1674c	Rv1672c	2.41695531723697
Rv1674c	Rv3398c	0.000357996692987888
Rv1773c	Rv1714	-2.40783138996391
Rv1773c	Rv1774	17.5983537804563
Rv1776c	Rv0806c	0.902613466199609
Rv1776c	Rv0961	-3.30820008805838
Rv1776c	Rv1258c	7.27080809968115
Rv1776c	Rv1414	0.247780837560623
Rv1776c	Rv1955	21.1754682343953
Rv1776c	Rv2416c	-14.4940611415193
Rv1776c	Rv3395c	0.145282966067958
Rv1776c	Rv3892c	9.04312491527863
Rv1816	Rv1065	5.10636717868066
Rv1816	Rv1075c	0.0827583177345804
Rv1816	Rv1285	6.10782961076159
Rv1816	Rv1286	4.63758139572966
Rv1816	Rv2397c	2.30337698453257
Rv1816	Rv2398c	1.09538390333523
Rv1816	Rv2416c	0.691070570980766
Rv1846c	Rv1075c	0.807460917520725
Rv1846c	Rv1456c	5.60831117360409
Rv1909c	Rv1907c	-2.36910861390463
Rv1909c	Rv2057c	8.3590206137858
Rv1909c	Rv2990c	1.63003258539198
Rv1931c	Rv3390	-2.30926864471311
Rv1956	Rv1954c	-0.847650496852276
Rv1960c	Rv1958c	-1.1116908399097
Rv1960c	Rv1959c	1.03528344253554
Rv1963c	Rv0119	5.04497819590505
Rv1963c	Rv0303	3.3057652935483
Rv1963c	Rv0465c	0.291375549166718
Rv1963c	Rv0676c	-0.947604704449661
Rv1963c	Rv0677c	-3.91041096592106
Rv1963c	Rv0678	-7.25302474543428
Rv1963c	Rv1469	-6.34578098061787
Rv1963c	Rv2250A	12.2190442490426
Rv1963c	Rv2251	12.9664098802607
Rv1985c	Rv3371	-4.69872351690345
Rv1990c	Rv0040c	14.525451912749
Rv1990c	Rv0071	1.27334174474499
Rv1990c	Rv0252	12.303792934448
Rv1990c	Rv0888	1.57002917790156
Rv1990c	Rv1000c	-2.28560636540281
Rv1990c	Rv1075c	10.8077384620978
Rv1990c	Rv1157c	6.71970464898987
Rv1990c	Rv1158c	6.41226445086543
Rv1990c	Rv1213	-2.8678649665592
Rv1990c	Rv1469	4.20690241040909
Rv1990c	Rv1477	10.9176265143793
Rv1990c	Rv1478	8.58298126668583
Rv1990c	Rv1527c	15.0115454573035
Rv1990c	Rv1566c	5.30567263812256
Rv1990c	Rv1588c	-3.46579158796641
Rv1990c	Rv1672c	1.90741127983479
Rv1990c	Rv1697	9.13029271630192
Rv1990c	Rv1698	13.3039434271675
Rv1990c	Rv1774	1.34304552764482
Rv1990c	Rv2100	-5.75330553007095
Rv1990c	Rv2163c	4.87763914641238
Rv1990c	Rv2164c	3.11568486824838
Rv1990c	Rv2165c	6.86367992152651
Rv1990c	Rv2166c	5.61018623400968
Rv1990c	Rv2191	-2.63007044837708
Rv1990c	Rv2338c	12.5128814759684
Rv1990c	Rv2344c	2.24890404965351
Rv1990c	Rv2349c	9.77027071152384
Rv1990c	Rv2350c	10.2143842807326
Rv1990c	Rv2351c	6.7182635010581
Rv1990c	Rv2469c	-0.9659436932355
Rv1990c	Rv2470	0.733951308582879
Rv1990c	Rv2525c	-0.300364158599814
Rv1990c	Rv2719c	-9.01691862917921
Rv1990c	Rv2721c	1.68844422368753
Rv1990c	Rv2864c	6.83616288140177
Rv1990c	Rv2894c	10.5311849210628
Rv1990c	Rv2991	2.16492248206768
Rv1990c	Rv3074	-3.1773610972707
Rv1990c	Rv3198c	-3.64884749139803
Rv1990c	Rv3199c	-3.40872821141372
Rv1990c	Rv3200c	-2.55113829213126
Rv1990c	Rv3201c	-7.56969986637783
Rv1990c	Rv3202c	-2.62591689370961
Rv1990c	Rv3209	11.6181945122188
Rv1990c	Rv3310	10.3980882703079
Rv1990c	Rv3353c	4.41843157863132
Rv1990c	Rv3370c	5.24327761979737
Rv1990c	Rv3394c	-6.42107362597697
Rv1990c	Rv3395c	-14.1812984315356
Rv1990c	Rv3397c	0.903506645202901
Rv1990c	Rv3466	-6.98992363070708
Rv1990c	Rv3517	-12.273566159878
Rv1990c	Rv3555c	0.283218873759656
Rv1990c	Rv3776	-1.5662162071271
Rv1990c	Rv3810	7.35420101956847
Rv1994c	Rv0077c	-2.54290058541847
Rv1994c	Rv0849	0.316385971729416
Rv1994c	Rv1033c	19.3536231243196
Rv1994c	Rv1289	1.2779693698204
Rv1994c	Rv1922	3.5905199981634
Rv1994c	Rv1986	8.89325880204416
Rv1994c	Rv2077A	4.22400277302035
Rv1994c	Rv2078	2.66835481724502
Rv1994c	Rv2079	0.235405958461398
Rv1994c	Rv2301	2.00891118589402
Rv1994c	Rv2361c	5.55247607120061
Rv1994c	Rv2439c	-0.569032350043606
Rv1994c	Rv2466c	4.84326888472742
Rv1994c	Rv2646	6.39789332513074
Rv1994c	Rv3017c	-3.46900756666613
Rv1994c	Rv3635	-0.525945071086522
[truncated: 1,398 more rows]

## Sheet: S3
S3: Transcription factors from the network based on statistically validated interactions missing in MTBC main lineages or sublineages.
Reference number in the phylogeny (Additional File 1: S1A)	Gene name	RD	Strains*	Lineage	Regulatory influence in the network	Principal GO terms overrepressented on the regulatory subnetwork.
1	Rv0195		N1006	1	11 genes	-
2	Rv0377	115	N0046, KZN605, N0136, X721, N0103, N0101	4	1 genes	-
3	Rv0576		DY135	5	95 genes	-
4	Rv0576	122	V440EA, V639EA, N0144, N0163	4	95 genes	-
5	Rv1189	142	N0130, N0010, N0053	2	3 genes	-
6	Rv1674C	150	N0003, V374BJ, N0041, N0050, T67, N0094, V212BJ	2	2 genes	farnesyl diphosphate and geranil diphosphate biosinthetic and metabolic processes.
7	Rv1675C		DY167, 141702	4	-	-
8	Rv1776C		1180C	3	8 genes	aminoglycoside antibiotic catabolic process and host-pathogen related processes
9	Rv1909C		N0094	2	3 genes	-
10	Rv1985C		1277803, V372IO, GT281, T83, V232IO, V346IO	1	1 genes	-
11	Rv1994C	743	DY26, 257702, 144902, 348203, DY20, 349404, 1182103, 1001003, DY135, DY21, 533304, 553604, 256902, 1048001, 544404, 1047301	5	16 genes	-
12	Rv1994C	174	155008, GM1503, N0146, N0137, X632	4	16 genes	-
13	Rv1994C		M4100A	2	16 genes	-
14	Rv2478C	715	DY26, 257702, 144902, 348203, DY20, 349404, 1182103, 1001003, DY135, DY21, 533304, 553604, 256902, 1048001, 544404, 1047301	5	-	-
15	Rv3124		159008	3	8 genes	molybdopterin cofactor biosynthetic process and tRNA wobble adenosine to inosine modification
* = Strains from Comas et al. (2013).

## Sheet: S4
S4: Transcription factors from the network based on statistically validated interactions likely dysfunctional due to SNPs provoking stop-codons gain or loss.
Reference number in the phylogeny (Additional File 1: S1B)	Genome position	Gene name	Strains*				Effect of the mutation	Regulatory influence on the new network	Lineage	Principal GO terms overrepressented on the regulatory subnetwork.
1	27037	Rv0022c	823602				stop codon gain	210 genes	6	phospholipid catabolic process and disruption by organism of cellular component in other organism based involved in symbiotic interaction.
2	27199	Rv0022c	N0127b4, N0132, N0134b4, N0141b4, NT17, T92, N0014B12				stop codon gain	210 genes	1	phospholipid catabolic process and disruption by organism of cellular component in other organism based involved in symbiotic interaction.
3	47389	Rv0043c	256902				stop codon gain	11 genes	5	-
4	47618	Rv0043c	539606				stop codon gain	11 genes	1	-
5	170755	Rv0144	1575_08, 179703, 4683_03, 5396_06, K67, K93, N0182, N0203, N70, N72, N73, BTBS-280, DY_28				stop codon gain	-	1	-
6	311603	Rv0260c	N0101				stop codon gain	32 genes	4	nitrate assimilation
7	555440	Rv0465c	N0149				stop codon gain	2 genes	4	transcription related processes, metabolic related processes, response to host inmune response and response to hypoxia.
8	684611	Rv0586	BTBS-280				stop codon gain	2 genes	1	-
9	1308695	Rv1176c	N0056				stop codon gain	-	3	-
10	1530090	Rv1358	N0002b4				stop codon loss	23 genes	2	cyclic nucleotide metabolic process
11	3071291	Rv2760c	179703				stop codon gain	4 genes	1	-
12	3097349	Rv2788	10786_02,11051_03, 12778_03, 1571_99, 1575_08, 179703, 4683_03, 5396_06, 6006_03, 7459_02, 947_01, 95_0545, BTBS-280, BTBS-493, DY_28, GT_281, K21, K67, K93, N00067, N0014B12, N0043, N0062, N0065, N0079, N0127b4, N0132, N0134b4, N0141b4, N0182, N0196, N0203, N1004, N1006, N1009, N70, N72, N73, T17, T83, T92, V232IO, V346IO, V372IO				stop codon gain	22 genes	1	immune system processes and epoxide metabolic process
13	3447757	Rv3082c	348203				stop codon gain	1 genes	5	-
14	3630122	Rv3249c	1558_08, 1590_08, 1629_08, K49, russia15				stop codon gain	13 genes	3	-
15	3676333	Rv3295	DY21				stop codon gain	-	5	-
16	3835102	Rv3416	1001003, 1047301, 1048001, 11821_03,1449_02, 256902, 2577_02, 348203, 349404, 533304, 5444_04, 553604, DY21, DY_135, DY_20, DY_26				stop codon gain	147 genes	5	-
17	4121309	Rv3681c	N0115b4				stop codon gain	-	6	-
18	4338441	Rv3862c	4683_03,DY_28				stop codon gain	7 genes	1	protein secretion system and active evasion of host immune response
* = Strains from Comas et al. (2013).

## Sheet: S5
S5: SNPs present in TF's regulatory regions
Reference number in the phylogeny (Additional File 1: S1C)	Genome positions	WT	DERIVED	Type	Gene	Type of TSS*	Lineage affected	Strains affected**
1	23804	C	T		Intergenic	Alternative 1 Rv0019c	1	N0203
2	23854	A	G		Intergenic	Alternative 1 Rv0019c	4	141702, 4783_04, 549204, DY_167
3	24125	G	A	nonsynonymous	Rv0020c	Internal	4	KZN_605
4	24294	C	T	nonsynonymous	Rv0020c	Primary Rv0019c	Animal	BCGSSI1331, ravenel_SRR022532
5	24364	C	T	nonsynonymous	Rv0020c	Primary Rv0019c	4	V440EA
6	24407	C	T	synonymous	Rv0020c	Primary Rv0019c	3	1558_08, 1590_08, 1629_08
7	24509	C	T	synonymous	Rv0020c	Primary Rv0019c	1	1571_99, N00067
8	25555	G	T		Intergenic	Primary Rv0020c	5	DY_26
9	25728	C	T		Intergenic	Alternative 1 Rv0020c	1	N72
10	25810	G	A		Intergenic	Alternative 1 Rv0020c	1	6006_03
11	25861	G	T		Intergenic	Alternative 1 Rv0020c	1	12778_03
12	25866	A	G		Intergenic	Alternative 1 Rv0020c	1	4683_03, DY_28
13	51816	A	C		Intergenic	Primary Rv0047c	1	BTBS.280
14	89029	C	T	nonsynonymous	Rv0080	Alternative 1 Rv0081	1	N72
15	89128	T	C	nonsynonymous	Rv0080	Alternative 1 Rv0081	1	179703
16	89135	C	G	nonsynonymous	Rv0080	Alternative 1 Rv0081	1	1575_08, K67
17	89167	T	G	nonsynonymous	Rv0080	Alternative 1 Rv0081	1	V346IO
18	89179	T	C	nonsynonymous	Rv0080	Alternative 1 Rv0081	1	947_01, N0043, N1004
19	89200	T	G	nonsynonymous	Rv0080	Alternative 1 Rv0081	2,3,4,7	00_1695, 1016204, 10264_03, 1180Cb4, 138001, 141702, 1550_08, 1558_08, 1571_08, 1590_08, 1629_08, 1733_05, 2173_99, 2197_99, 2307_99, 2318_06, 2336_02, 2679_03, 282801, 296904, 4497_06, 4783_04, 549204, 580605, 597805, 6570_05, 751Bb4, 793601, 855Bb4, 8584_05, 91_0079, 98_1833, BTBH.1012, BTBH.273, BTBH.587, BTBH.935, BTBS.101, BTBS.458, BTBS.610, BTBS.746, CDC1551E, DY_131, DY_167, DY_195, DY_22…
20	89222	G	C	nonsynonymous	Rv0080	Alternative 1 Rv0081	1	N0182, N0203, N70, N72, N73
21	89535	C	T		Intergenic	Primary Rv0082, Alternative 2 Rv0081	6	4141_04, 533604, 5383_02, 541504, 5468_02, 823602, GM_0981, N0060, N0089, N0090, N0091b4, N0092b4, N0098, N0099, N0115b4, BCGSSI1331, antelope_ERR015582, ravenel_SRR022532
22	186661	T	G		Intergenic	Primary Rv0158	2	98_1833
23	214026	C	T	nonsynonymous	Rv0182c	Internal	4	DY_131, DY_195
24	214087	A	G	synonymous	Rv0182c	Antisense	4	BTBS.101
25	214612	T	G	synonymous	Rv0183	Primary Rv0182c	3	597805
26	214694	G	C	nonsynonymous	Rv0183	Primary Rv0182c	4	N0125
27	214762	T	C	synonymous	Rv0183	Primary Rv0182c	5	DY_135
28	214888	G	T	synonymous	Rv0183	Primary Rv0182c	4	N0120
29	230502	C	T		Intergenic	Primary Rv0195	1	179703
30	230584	T	C		Intergenic	Primary Rv0195	4	N0011
31	254676	C	A	nonsynonymous	Rv0213c	Primary Rv0212c	7	BTBH.1012, BTBH.935, BTBS.610, BTBS.746
32	277856	C	T		Intergenic	Primary Rv0232	4	N0131
33	277862	G	T		Intergenic	Primary Rv0232	Animal	BCGSSI1331, ravenel_SRR022532
34	277865	G	C		Intergenic	Primary Rv0232	5	1001003, 1047301, 1048001, 11821_03, 1449_02, 256902, 2577_02, 348203, 349404, 533304, 5444_04, 553604, DY21, DY_135, DY_20, DY_26
35	288386	G	T		Intergenic	Primary Rv0238	1	95_0545, N0062
36	422745	C	T	synonymous	Rv0352	Alternative 1 Rv0353	1,2,3,4,7	00_1695, 1016204, 10264_03, 10786_02, 11051_03, 1180Cb4, 12778_03, 138001, 141702, 1550_08, 1558_08, 1571_08, 1571_99, 1575_08, 1590_08, 1629_08, 1733_05, 179703, 2173_99, 2197_99, 2307_99, 2318_06, 2336_02, 2679_03, 282801, 296904, 4497_06, 4683_03, 4783_04, 5396_06, 549204, 580605, 597805, 6006_03, 6570_05, 7459_02, 751Bb4, 793601, 855Bb4, 8584_05, 91_0079, 947_01, 95_0545, 98_1833, BTBH.1012, …
37	422761	G	A	nonsynonymous	Rv0352	Alternative 1 Rv0353	4	DY_131, DY_195
38	422879	G	A	nonsynonymous	Rv0352	Alternative 1 Rv0353	4	2679_03
39	422923	T	C	nonsynonymous	Rv0352	Alternative 1 Rv0353	2	N0034b4
40	422972	C	T	nonsynonymous	Rv0352	Alternative 1 Rv0353	6	N0060
41	423014	G	A	nonsynonymous	Rv0352	Alternative 1 Rv0353	4	MT0001, MT0005
42	423262	G	A	nonsynonymous	Rv0352	Primary Rv0353	6	GM_0981, N0060, N0091b4
43	423289	A	G	nonsynonymous	Rv0352	Primary Rv0353	Animal	BCGSSI1331
44	423334	G	A	nonsynonymous	Rv0352	Primary Rv0353	1	10786_02, 11051_03, 12778_03, 1575_08, 179703, 4683_03, 5396_06, 7459_02, 947_01, 95_0545, BTBS.280, DY_28, GT_281, K21, K67, K93, N0043, N0062, N0079, N0182, N0203, N1004, N70, N72, N73, T83, V232IO, V346IO, V372IO
45	563460	A	C		Intergenic	Primary Rv0472c	4	DY_195
46	827385	C	T	nonsynonymous	Rv0734	Primary Rv0735	4	581
47	886886	A	G	synonymous	Rv0793	Primary Rv0792c	1	N0062
48	886953	C	T	stopgain	Rv0793	Primary Rv0792c	6	N0060
49	886960	G	A	nonsynonymous	Rv0793	Primary Rv0792c	2	N0002b4
50	886993	T	C	nonsynonymous	Rv0793	Primary Rv0792c	3	1733_05
51	887086	C	T		Intergenic	Primary Rv0792c	5	DY_26
52	910921	T	C		Intergenic	Primary Rv0818	6	GM_0981
53	917881	G	A	synonymous	Rv0824c	Alternative 1 Rv0823c	5	348203
54	917900	T	C	nonsynonymous	Rv0824c	Alternative 1 Rv0823c	6	N0099
55	917905	C	A	synonymous	Rv0824c	Alternative 1 Rv0823c	4	2336_02, BTBS.458, N0011, N0107b4, N0126, N1008, V173IO, erdman
56	996404	C	T		Intergenic	Primary Rv0894	1	6006_03
57	1552547	A	G	nonsynonymous	Rv1378c	Primary Rv1379	4	H37RvDY
58	1827805	C	T	synonymous	Rv1625c	Alternative 2 Rv1626	5,6, Animal	1001003, 1047301, 1048001, 11821_03, 1449_02, 256902, 2577_02, 348203, 349404, 4141_04, 533304, 533604, 5383_02, 541504, 5444_04, 5468_02, 553604, 823602, DY21, DY_135, DY_20, DY_26, GM_0981, N0060, N0089, N0090, N0091b4, N0092b4, N0098, N0099, N0115b4, BCGSSI1331, antelope_ERR015582, ravenel_SRR022532
59	1827929	C	T	nonsynonymous	Rv1625c	Alternative 2 Rv1626	3	138001
60	1827948	A	G		Intergenic	Alternative 2 Rv1626	1	N0182, N0203, N70
61	2183640	A	C	nonsynonymous	Rv1932	Primary Rv1931c	1	N0141b4, T17
62	2207287	A	G		Intergenic	Primary Rv1963c	1	179703
63	2532488	G	A	nonsynonymous	Rv2259	Primary Rv2258c	3	N1024
64	2532502	C	T	synonymous	Rv2259	Primary Rv2258c	6	541504, 5468_02
65	2532503	C	T	synonymous	Rv2259	Primary Rv2258c	3	N1022
66	2586622	G	T	stopgain	Rv2314c	Antisense	4	N0046b4
67	2595474	C	T	nonsynonymous	Rv2323c	Primary Rv2324	3	N0197
68	2595605	C	T	nonsynonymous	Rv2323c	Primary Rv2324	4	BTBS.101
69	2820991	G	A	synonymous	Rv2505c	Alternative 1 Rv2506	7	BTBH.1012, BTBS.746
70	2821013	T	C	nonsynonymous	Rv2505c	Alternative 1 Rv2506	Animal	antelope_ERR015582
71	2821026	C	G	nonsynonymous	Rv2505c	Alternative 1 Rv2506	1	N0127b4
72	2821089	C	A	nonsynonymous	Rv2505c	Alternative 1 Rv2506	4	141702, 4783_04, 549204, DY_167
73	2821097	G	C	nonsynonymous	Rv2505c	Alternative 1 Rv2506	3	1733_05
74	2965811	G	A	synonymous	Rv2640c	Primary Rv2642, Alternative 1 Rv2642	3	6570_05
75	2965881	T	C		Intergenic	Primary Rv2642, Alternative 1 Rv2642	3	580605
76	2965900	C	T		Intergenic	Primary Rv2642, Alternative 1 Rv2642	1,4,2	1571_08, 2173_99, 947_01, 98_1833, K21, N0043, N1004
77	2965922	C	A		Intergenic	Primary Rv2642, Alternative 1 Rv2642	4	N0144
78	2965984	G	A	nonsynonymous	Rv2641	Primary Rv2642, Alternative 1 Rv2642	4	N1015
79	2966089	G	C	nonsynonymous	Rv2641	Primary Rv2642	2	M4100A
80	2966105	G	A	nonsynonymous	Rv2641	Primary Rv2642	1	BTBS.280
81	3017587	G	T	nonsynonymous	Rv2702	Primary Rv2703	2	N0020, N0053b4, N0150, N1037
82	3017599	A	C	nonsynonymous	Rv2702	Primary Rv2703	3	1558_08, 1590_08, 1629_08, K49, russia15
83	3058586	G	A		Intergenic	Primary Rv2745c	1	N1006
84	3220048	C	T	nonsynonymous	Rv2913c	Primary Rv2912c	1	K21
85	3220222	G	A	nonsynonymous	Rv2913c	Primary Rv2912c	4	N0135, N0143
86	3500065	G	A	nonsynonymous	Rv3134c	Alternative 1 Rv3133c	1	BTBS.280
87†	3500149	G	A	synonymous	Rv3134c	Alternative 1 Rv3133c	2	00_1695, 98_1833, GT_333, GT_345, GT_411, GT_649, N0002b4, N0003b4, N0005, N0008, N0010, N0017, N0020, N0041b4, N0044b4, N0050, N0053b4, N0094b4, N0128, N0130b4, N0150, N0151b4, N0158, N1001, N1037, N1051, T67, T85, V119BJ, V212BJ, V374BJ, russia_ERR015614, russia_ERR015616
88	3569334	G	A	synonymous	Rv3198c	Primary Rv3197A	1	947_01, N0043, N1004
89	3595321	C	A	nonsynonymous	Rv3218	Alternative 1 Rv3219	4	N0138
90	3595340	C	A	nonsynonymous	Rv3218	Alternative 1 Rv3219	6	823602
91	3595427	G	A	synonymous	Rv3218	Alternative 1 Rv3219	Animal	BCGSSI1331, ravenel_SRR022532
92	3599692	G	T		Intergenic	Primary Rv3223c	Animal	BCGSSI1331
93	3630523	T	G	nonsynonymous	Rv3250c	Primary Rv3249c	1	1575_08, K67, K93
94	3640379	T	C		Intergenic	Alternative 1 Rv3260c	4	erdman
95	3640382	G	A		Intergenic	Alternative 1 Rv3260c	4	N0149
96	3640393	A	G		Intergenic	Alternative 1 Rv3260c	4	X632
97	3640414	G	T		Intergenic	Alternative 1 Rv3260c	3	855Bb4
98	3640446	A	T		Intergenic	Alternative 1 Rv3260c	1	BTBS.280
99	3640557	T	C	synonymous	Rv3261	Alternative 1 Rv3260c	1	N0014B12, N0127b4, N0132, N0134b4, N0141b4, N0196, T17, T92
100	3721214	C	T		Intergenic	Primary Rv3334	1	K21
101	3721218	G	A		Intergenic	Primary Rv3334	2	N0020
102	3721220	T	C		Intergenic	Primary Rv3334	4	N0125
103	3834723	G	A		Intergenic	Primary Rv3416	5	DY_135
104	4016216	C	T		Intergenic	Primary Rv3574	1	10786_02, 95_0545, N0062
105	4016257	C	T		Intergenic	Primary Rv3574	1	N1006, N1009
106	4016353	T	G		Intergenic	Alternative 1 Rv3574	2	N0020, N0053b4, N0150, N1037
107	4041369	C	T		Intergenic	Primary Rv3597c	1	V372IO
108	4041389	G	A		Intergenic	Primary Rv3597c	4	2197_99
109	4115576	G	C	nonsynonymous	Rv3674c	Primary Rv3676, Alternative 1 Rv3673c	1	N0196
110	4115804	C	A	nonsynonymous	Rv3674c	Primary Rv3676	3	BTBH.273, N1024
111	4115818	T	C	nonsynonymous	Rv3674c	Primary Rv3676	3	793601
112	4115890	G	C	nonsynonymous	Rv3674c	Primary Rv3676	2	00_1695, 98_1833, GT_333, GT_345, GT_411, GT_649, N0002b4, N0003b4, N0005, N0008, N0010, N0017, N0020, N0041b4, N0044b4, N0050, N0053b4, N0094b4, N0128, N0130b4, N0150, N0151b4, N0158, N1001, N1037, N1051, T67, T85, V119BJ, V212BJ, V374BJ, russia_ERR015614, russia_ERR015616
113	4115952	C	T		Intergenic	Primary Rv3676	3	1016204, 1180Cb4, 138001, 1558_08, 1590_08, 1629_08, 1733_05, 282801, 296904, 4497_06, 580605, 597805, 6570_05, 751Bb4, 793601, 855Bb4, 8584_05, 91_0079, BTBH.273, K49, N0033, N0054, N0056, N0197, N04, N1007, N1014, N1022, N1024, N1032, N1040, N1058, N24, N37, SG1, russia_ERR015615
114	4325019	G	A		Intergenic	Primary Rv3852	2	GT_333
115	4327472	A	C	nonsynonymous	Rv3854c	Primary Rv3855	4	BTBS.101
116	4327483	C	T		Intergenic	Primary Rv3855	1	95_0545, N0062
117	4327484	T	C		Intergenic	Primary Rv3855	4	KZN_605
118††	851562	G	A		Intergenic		6
* = TSS clasification was extracted from Cortes et al. 2013.
** = Strains from Comas et al. 2013.
† = SNP identifyed in Rose et al. (2013) and Domenech et al. (2016)
††= SNP identifyed in Gonzalo-Asensio et al. 2014

## Sheet: S6
S6: Regulatory influences predicted vs regulatory influences obtained from experimental data
H37Rv-ΔphoP (microarray data)
Gene	Models prediction	Experimental data
Rv1812c	-	+
Rv2389c	+	+
Rv2390c	+	+
Rv1180	+	+
Rv1185c	+	+
Rv2590	+	+
Rv3825c	+	+
Rv0758	+	+
Rv1639c	+	+
Rv3822	+	+
H37Rv-ΔphoP (RNA-seq data)
Gene	Models prediction	Experimental data
Rv3825c	+	+
Rv1180	+	+
Rv3824c	+	+
Rv1639c	+	+
Rv2633c	+	+
Rv3822	+	+
Rv1185c	+	+
Rv0758	+	+
Rv3290c	-	-
Rv2590	+	+
Rv3289c	-	-
Rv1302	+	+
Rv2390c	+	+
Rv2124c	+	+
Rv2864c	-	-
Rv1075c	-	-
Rv2525c	+	-
Rv3613c	+	+
Rv0040c	+	-
Rv0063	-	-
Rv0064	-	-
Rv0102	-	+
Rv0111	+	-
Rv0147	+	-
Rv0155	-	-
Rv0157	+	-
Rv0193c	+	+
Rv0207c	+	-
Rv0217c	+	-
Rv0228	+	-
Rv0245	+	+
Rv0246	+	-
Rv0256c	-	-
Rv0293c	-	-
Rv0303	+	-
Rv0383c	-	-
Rv0430	-	-
Rv0492c	-	-
Rv0537c	+	+
Rv0538	+	-
Rv0539	-	+
Rv0547c	-	+
Rv0786c	+	+
Rv0807	+	+
Rv0869c	-	+
Rv0883c	+	-
Rv0888	+	-
Rv0933	-	+
Rv0935	+	+
Rv0936	+	+
Rv0997	+	-
Rv1052	+	-
Rv1065	+	+
Rv1077	+	-
Rv1124	+	-
Rv1157c	+	-
Rv1158c	+	-
Rv1191	+	+
Rv1208	-	+
Rv1220c	+	-
Rv1257c	-	+
Rv1258c	-	-
Rv1279	-	-
Rv1370c	+	-
Rv1400c	+	+
Rv1425	+	+
Rv1428c	+	+
Rv1454c	+	+
Rv1469	+	-
Rv1477	+	-
Rv1478	+	-
Rv1487	+	+
Rv1488	+	+
Rv1489	+	+
Rv1489A	-	+
Rv1505c	+	-
Rv1538c	+	+
Rv1561	+	-
Rv1566c	+	-
Rv1635c	+	-
Rv1638	-	-
Rv1652	-	-
Rv1653	-	-
Rv1658	+	-
Rv1665	+	-
Rv1689	-	+
Rv1691	-	-
Rv1742	+	-
Rv1745c	+	-
Rv1757c	+	+
Rv1763	+	+
Rv1768	-	-
Rv1808	+	-
Rv1812c	-	-
Rv1836c	-	+
Rv1837c	-	-
Rv1842c	-	+
Rv1936	+	+
Rv1988	-	-
Rv2002	+	-
Rv2033c	-	-
Rv2101	+	-
Rv2105	+	+
Rv2115c	+	+
Rv2118c	+	+
Rv2119	-	-
Rv2133c	-	-
Rv2168c	+	+
Rv2178c	+	-
Rv2207	-	+
Rv2246	-	-
Rv2270	-	+
Rv2275	+	+
Rv2278	+	-
Rv2305	+	-
Rv2306B	-	+
Rv2321c	+	-
Rv2349c	+	-
Rv2350c	+	-
Rv2351c	+	-
Rv2354	+	-
Rv2368c	+	-
Rv2389c	+	+
Rv2480c	+	-
Rv2495c	+	+
Rv2496c	+	+
Rv2497c	-	-
Rv2499c	+	+
Rv2500c	+	+
Rv2526	+	-
Rv2575	+	-
Rv2581c	+	-
Rv2583c	+	+
Rv2629	-	+
Rv2648	+	+
Rv2678c	+	+
Rv2682c	+	-
Rv2719c	-	-
Rv2721c	+	-
Rv2777c	+	+
Rv2815c	+	-
Rv2829c	-	-
Rv2843	-	+
Rv2844	-	-
Rv2877c	+	+
Rv2903c	-	-
Rv2905	+	+
Rv2907c	-	-
Rv2932	-	+
Rv2933	-	+
Rv2936	-	+
Rv2980	-	-
Rv3013	-	+
Rv3028c	-	+
Rv3109	+	+
Rv3114	+	-
Rv3144c	+	-
Rv3186	+	+
Rv3200c	-	+
Rv3201c	-	-
Rv3202c	-	-
Rv3246c	+	-
Rv3258c	+	-
Rv3259	-	-
Rv3292	+	-
Rv3307	-	+
Rv3313c	-	-
Rv3319	+	-
Rv3325	+	+
Rv3370c	-	+
Rv3371	-	+
Rv3381c	+	-
Rv3431c	+	+
Rv3441c	-	-
Rv3474	+	-
Rv3587c	+	-
Rv3604c	+	-
Rv3635	-	+
Rv3689	-	+
Rv3697c	+	-
Rv3710	+	-
Rv3711c	+	-
Rv3764c	+	+
Rv3808c	+	+
Rv3810	+	-
Rv3850	+	+
Rv3871	+	+
Rv3892c	-	-
T83 (RNA-seq data)
Gene	Models prediction	Experimental data
Rv0384c	+	+
Rv0408	-	-
Rv1032c	-	-
Rv1033c	-	+
Rv1787	-	-
Rv2715	+	-
Rv2856	-	+
Rv3031	-	-
Rv3032	-	-
Rv3144c	-	-
Rv3319	+	-
Rv3370c	-	-
Rv3371	-	+
Rv0027	-	-
Rv0029	-	+
Rv0064	-	-
Rv0107c	-	-
Rv0118c	-	-
Rv0120c	+	-
Rv0210	-	+
Rv0262c	-	-
Rv0263c	-	-
Rv0264c	-	-
Rv0392c	-	-
Rv0419	-	+
Rv0490	-	+
Rv0508	-	-
Rv0580c	-	-
Rv0676c	+	-
Rv0736	+	-
Rv0753c	-	-
Rv0758	+	-
Rv0786c	-	-
Rv0807	-	+
Rv0862c	-	-
Rv0868c	-	-
Rv0901	-	+
Rv0911	-	+
Rv0914c	-	+
Rv0917	-	+
Rv0941c	-	+
Rv0949	-	+
Rv0999	-	-
Rv1005c	-	-
Rv1020	-	+
Rv1054	-	+
Rv1063c	-	-
Rv1126c	-	+
Rv1139c	-	+
Rv1159	-	-
Rv1213	-	+
Rv1250	-	+
Rv1326c	-	-
Rv1346	-	+
Rv1365c	-	-
Rv1413	-	-
Rv1420	-	+
Rv1425	-	-
Rv1445c	-	-
Rv1446c	-	-
Rv1447c	-	+
Rv1508A	-	+
Rv1578c	-	-
Rv1625c	-	+
Rv1646	+	-
Rv1655	+	+
Rv1658	-	+
Rv1659	+	+
Rv1662	+	-
Rv1663	+	+
Rv1760	-	+
Rv1823	-	-
Rv1844c	-	-
Rv1852	-	-
Rv1910c	-	-
Rv1922	-	+
Rv1977	-	+
Rv1986	-	-
Rv2019	-	-
Rv2023c	-	-
Rv2035	-	+
Rv2036	-	-
Rv2043c	-	-
Rv2266	-	-
Rv2337c	-	-
Rv2338c	+	+
Rv2339	-	-
Rv2344c	-	+
Rv2349c	-	-
Rv2434c	-	+
Rv2459	+	-
Rv2498c	-	+
Rv2499c	-	+
Rv2500c	-	+
Rv2502c	-	+
Rv2503c	-	+
Rv2505c	+	+
Rv2596	-	+
Rv2599	-	-
Rv2669	-	-
Rv2724c	+	+
Rv2740	-	+
Rv2771c	-	+
Rv2776c	-	+
Rv2819c	-	+
Rv2824c	-	+
Rv2967c	-	+
Rv2980	-	-
Rv2991	-	+
Rv3033	+	-
Rv3070	+	-
Rv3121	+	-
Rv3132c	-	+
Rv3198c	-	-
Rv3237c	-	+
Rv3238c	-	-
Rv3241c	-	-
Rv3287c	-	+
Rv3288c	-	+
Rv3293	-	-
Rv3362c	-	+
Rv3372	-	-
Rv3392c	+	-
Rv3431c	-	-
Rv3444c	-	+
Rv3452	+	-
Rv3492c	-	+
Rv3498c	-	-
Rv3502c	-	+
Rv3518c	-	+
Rv3527	-	-
Rv3536c	+	+
Rv3566A	-	-
Rv3567c	-	+
Rv3569c	+	+
Rv3572	-	-
Rv3588c	-	-
Rv3631	-	+
Rv3705c	-	+
Rv3732	-	-
Rv3734c	+	-
Rv3766	-	+
Rv3813c	-	-
Rv3859c	-	+
Rv3894c	-	+
Rv3895c	-	-
Rv3896c	-	+
Rv3902c	-	+
+ = positive regulation
- = negative regulation
